# Supplementary material for: Drosophila models uncover substrate channeling effects on phospholipids and sphingolipids in peroxisomal biogenesis disorders
Source: PLoS One. 2025 Jun 11;20(6):e0324143. doi: 10.1371/journal.pone.0324143 (PMC12157166; doi:10.1371/journal.pone.0324143)
Supplement: Table S3 — Polar lipids are presented as percent of total polar lipids in each sample. Analyzed DAGs, which include those containing the common Drosphila fatty acids 16:1 and 18:1 are presented as the percent of normalized DAG intensity detected in each sample, and TAGs are similarly presented as percent of normalized TAG intensity detected in each sample. Lipid names in column A indicate total acyl carbons:total acyl double bonds. DAG names in column B indicate each acyl chain; TAG names in column B indicate one acyl chain and the other two chains combined. (XLSX) [file pone.0324143.s011.xlsx]

## Sheet: Supp Table S3
Supplemental Table S3. Lipid composition of heads of adult Drosophila pex mutants as analyzed by direct infusion electrospray ionization mass spectrometry, using precursor and neutral loss scans specific for each lipid class or group. Polar lipids are presented as percent of total polar lipids in each sample. Analyzed DAGs, which include those containing the common Drosphila fatty acids 16:1 and …
Lipid species	Alternative lipid identification for PGs and more specific identifications for DAGs and TAGs	m/z of analyzed adduct	Formula of analyzed adduct	Analyzed adduct	"x" indicates that the average value for the lipid > limit of detection of 0.002 nmol on Sciex 4000 QTrap						pex2 control							pex2ex2							pex2ex1							pex2ex2 rescue							pex2ex1 rescue							pex16 control
						pex2-1	pex2-2	pex2-3	pex2-4	pex2-5	ave	stdev	pex2-6	pex2-7	pex2-8	pex2-9	pex2-10	ave	stdev	pex2-11	pex2-12	pex2-13	pex2-14	pex2-15	ave	stdev	pex2-16	pex2-17	pex2-18	pex2-19	pex2-20	ave	stdev	pex2-21	pex2-22	pex2-23	pex2-24	pex2-25	ave	stdev	pex16-1	pex16-2	pex16-3	pex16-4	pex16-5	ave	stdev	pex16-6	pex16-7
LPC 14:1		466.292	C22H45O7PN	[M+H]+		0	0.000640303	0.000528472	0	0.000591582	0.000352072	0.000323832	0.000870798	0.000487707	0.000429068	0.00280797	0.000252363	0.000969582	0.00105216	0.00147862	0.00086932	0.00471953	0.000516672	0.000504722	0.00161777	0.00177846	0	0	0	0.000621673	0.000534765	0.000231288	0.000318191	0.00204397	0	0.00552244	0.000500689	0.0004279	0.001699	0.00227354	0.00109213	0	0.00139436	0.000398117	0.00055041	0.000687004	0.000556456	0.0049619	0.00110356
LPC 14:0		468.308	C22H47O7PN	[M+H]+		0.00459281	0.00831063	0	0	0.00747652	0.00407599	0.00396832	0.00604608	0.0042858	0.000133232	0.0100962	0.00543216	0.00519869	0.00357946	0.00111535	0.00595201	0.00507221	0	0.000850334	0.00259798	0.00270986	0.00480527	0.0039427	0.00809571	0.00101685	0.00294902	0.00416191	0.00261243	0.00739535	0.00130844	0.00655458	0.00610457	0.00619229	0.00551105	0.00240405	0.00585455	0.00703393	0.0196938	0.00945004	0.0046824	0.00934294	0.00604922	0.00598813	0.000799044
LPC 15:1		480.308	C23H47O7PN	[M+H]+		0	0	0	0	0.000424142	8.48284e-05	0.000189682	0.000591	0	0	0	0.000379713	0.000194142	0.000276137	0	0	0	0	0	0	0	0	0	0	0	0	0	0	0	0.000506106	0	0.000579513	0	0.000217124	0.00029844	0.000614441	0.000596475	0	0	0	0.000242183	0.000331684	0	0
LPC 15:0		482.323	C23H49O7PN	[M+H]+		0.00147162	0.00410321	0.000735805	0.000584196	0.00362809	0.00210458	0.00165086	0.00848096	0.000679885	0.00122588	0.000222563	0.000416589	0.00220518	0.00352849	0	0	0	0	0	0	0	0	0	0	0	0	0	0	0.00180944	0.000316556	0.000467584	0.000733725	0.000520771	0.000769614	0.000600192	0	0	9.40261e-06	0	0	1.88052e-06	4.20497e-06	0.000189688	0
LPC 16:1		494.323	C24H49O7PN	[M+H]+		0.0166468	0.0227571	0.0130759	0.0023636	0.0176475	0.0144982	0.00761603	0.0142535	0.013951	0.00461371	0.00491173	0.0158869	0.0107234	0.00549191	0.00477078	0.00320555	0.00909242	0.00651982	0.00597998	0.00591371	0.00218611	0.00303503	0.0022356	0.00655732	0.0111894	0.0108962	0.00678269	0.00421637	0.00255573	0.00640158	0.00214431	0.00540095	0.00869173	0.00503886	0.00273294	0.00883153	0.00692071	0.00672301	0.00562546	0.010758	0.00777175	0.00202927	0.0026675	0.00456771
LPC 16:0		496.339	C24H51O7PN	[M+H]+		0.0128843	0.0188963	0.0103536	0.00914446	0.0222637	0.0147085	0.005654	0.023709	0.00934888	0.0055156	0.00363658	0.0271897	0.01388	0.0108303	0	0.00200794	0.00456229	0.00732853	0.0126774	0.00531523	0.00495003	0.0122711	0.00469104	0.00405213	0.00978173	0.00993443	0.00814608	0.00359119	0.00584803	0.00369661	0.00861161	0.00829432	0.00900684	0.00709148	0.00226371	0.0121085	0.00977335	0.00782499	0.0104415	0	0.00802965	0.00474371	0.0107992	0.00344887
LPC 17:1		508.339	C25H51O7PN	[M+H]+		0.000508416	0	0	0.00134067	0.00211321	0.000792458	0.000919452	0.00773498	0.00123197	0	0	0.00419281	0.00263195	0.00332759	0.00116441	0.000667414	0	0.00115036	0.000153954	0.000627227	0.000543426	2.8938e-05	0	0	0.000276106	0	6.10088e-05	0.000120894	0.000442232	0.000241076	0.000725309	0.000257715	0.000216109	0.000376488	0.000214571	0	0	0	0.00347302	0	0.000694603	0.00155318	0.00361461	0.000272991
LPC 17:0		510.354	C25H53O7PN	[M+H]+		0.00706107	0.0154253	0.0106102	0.000199492	0.0063504	0.0079293	0.00562082	0.00608829	0	0.00971526	0.00101641	0.0108914	0.00554226	0.00493773	0.00549681	0.00411685	0	0.00244508	0	0.00241175	0.00245251	0	0	0	0	0.000699263	0.000139853	0.00031272	0.00342169	0.00197989	0	0	0	0.00108032	0.00156465	0	0	0.000539287	0	0	0.000107857	0.000241176	0	0
LPC 18:2		520.339	C26H51O7PN	[M+H]+		0.00481434	0.0315952	0.0169374	0.0106435	0.0227086	0.0173398	0.0104155	0.0112155	0.0301901	0.0119926	0.0150668	0.0221483	0.0181227	0.00800709	0.00850119	0.00318752	0.0101016	0.00922612	0.0153825	0.00927979	0.00434867	0.00697003	0.0162117	0.00584756	0.0122373	0.010808	0.0104149	0.00417751	0.00979884	0.00459426	0.00513086	0.00812868	0.00942988	0.0074165	0.00242	0.0125315	0.0211631	0.0170777	0.0080917	0.0109417	0.0139611	0.0051767	0.00181519	0.0122696
LPC 18:1		522.354	C26H53O7PN	[M+H]+		0.0130963	0.0220768	0.0117003	0.0124394	0.0157726	0.0150171	0.00423513	0.0201278	0.016015	0.00733362	0.0232719	0.022162	0.0177821	0.00646368	0.0089065	0.00187087	0.0173743	0.0151499	0.0100033	0.010661	0.00604142	0.00730945	0.00744045	0.0112892	0.00915504	0.0147427	0.00998739	0.00310883	0.00886483	0.0142701	0.00716134	0.0103372	0.00864663	0.00985603	0.00271211	0.00815602	0.00274699	0.0072944	0.0133488	0.00527019	0.00736327	0.00394177	0.00522767	0.000555538
LPC 18:0		524.37	C26H55O7PN	[M+H]+		0.000330538	0.00131795	0.00305945	0.00637706	0	0.002217	0.00261237	0.00149113	0.00383745	0.00979578	0.00623006	0.00865816	0.00600252	0.00341076	0	0	0	0.00016975	0	3.39501e-05	7.59147e-05	0	0	0	0	0	0	0	0	0	0.00185936	0	0	0.000371873	0.000831533	0	0.00262359	0	0.000479357	0	0.000620588	0.00113879	0.000507689	0
LPC 20:0		552.401	C28H59O7PN	[M+H]+		0.0049714	0	0	0.0270072	0.00808364	0.00801245	0.011163	0	0.00502276	0.089832	0.0520943	0.0170137	0.0327925	0.0378204	0	0.0606809	0.0245567	0.00671495	0	0.0183905	0.0256867	0	0.00277257	0.000243054	0.000937786	0.00152355	0.00109539	0.00111214	0	0	0	0	0	0	0	0	0	0.0218478	0.0125997	0	0.0068895	0.00998439	0.0016782	0
Total LysoPC						0.0663776	0.125123	0.0670011	0.0700996	0.10706	0.0871322	0.027233	0.100609	0.0850505	0.140587	0.119354	0.134624	0.116045	0.0232236	0.0314337	0.0825583	0.075479	0.0492212	0.0455522	0.0568489	0.0214464	0.0344198	0.0372941	0.036085	0.0452158	0.0520879	0.0410205	0.00744821	0.0421801	0.0333146	0.0381774	0.0403374	0.0431322	0.0394283	0.00390702	0.0491886	0.0508582	0.0824047	0.0639076	0.0322027	0.0557124	0.0186981	0.0374498	0.0230173
PC 28:1		676.49	C36H71O8PN	[M+H]+		0.0245027	0.0327753	0.0337765	0.0421801	0.0242204	0.031491	0.00746371	0.0273558	0.0254423	0.0281377	0.0300731	0.0226362	0.026729	0.00282697	0.0314076	0.0320185	0.0231924	0.0288519	0.0205194	0.027198	0.00510741	0.0337553	0.0251388	0.0281635	0.0264915	0.027904	0.0282906	0.00328628	0.0325613	0.0223335	0.0292629	0.0253835	0.0265027	0.0272088	0.00388804	0.0263197	0.0247971	0.02759	0.0279744	0.0256899	0.0264742	0.00131789	0.0106291	0.0265384
PC 28:0		678.505	C36H73O8PN	[M+H]+		0.0341639	0.0417801	0.0508248	0.0524065	0.0408838	0.0440118	0.00756032	0.0302049	0.0359766	0.0335811	0.0304837	0.0190834	0.029866	0.00647886	0.034506	0.0407578	0.0313458	0.0408992	0.034253	0.0363524	0.00427095	0.0422965	0.0359787	0.0335833	0.0361682	0.0404946	0.0377043	0.00357752	0.0402115	0.0359798	0.0418436	0.0317488	0.031515	0.0362597	0.00473645	0.0397926	0.0498253	0.047513	0.0387157	0.0365419	0.0424777	0.00582962	0.0236769	0.0311447
PC 30:2		702.505	C38H73O8PN	[M+H]+		0.0286567	0.0299403	0.0379696	0.043182	0.0308615	0.034122	0.00622243	0.0189349	0.0187903	0.0183056	0.0181426	0.0155051	0.0179357	0.00139786	0.0205015	0.0168465	0.0211359	0.0232881	0.0163838	0.0196312	0.00294512	0.0376632	0.0284237	0.0293244	0.0296455	0.0239426	0.0297999	0.00495689	0.0328329	0.0295255	0.0322445	0.0274056	0.0279049	0.0299827	0.00247016	0.0321014	0.0406463	0.0312225	0.0325801	0.024769	0.0322639	0.0056491	0.0107404	0.0183072
PC 30:1		704.521	C38H75O8PN	[M+H]+	x	0.368579	0.468046	0.509408	0.525262	0.393872	0.453033	0.0693776	0.339128	0.330324	0.361649	0.348609	0.280713	0.332085	0.0309792	0.358255	0.360718	0.364975	0.394146	0.357198	0.367058	0.0154355	0.438077	0.364486	0.368959	0.411177	0.357461	0.388032	0.0349747	0.380519	0.392099	0.399425	0.324138	0.36282	0.3718	0.0300147	0.364418	0.389696	0.361861	0.400205	0.378567	0.37895	0.0163602	0.217655	0.252222
PC 30:0		706.537	C38H77O8PN	[M+H]+	x	0.129427	0.151948	0.162403	0.153924	0.141885	0.147917	0.0126534	0.153986	0.174636	0.182568	0.168371	0.156788	0.16727	0.0119985	0.186086	0.1978	0.177864	0.17477	0.179331	0.18317	0.00916483	0.140155	0.123966	0.122046	0.102539	0.115956	0.120932	0.0136292	0.140562	0.124614	0.13607	0.106406	0.110036	0.123538	0.0151973	0.115449	0.11073	0.117911	0.120072	0.121544	0.117141	0.00425817	0.154515	0.158379
PC 31:2		716.521	C39H75O8PN	[M+H]+		0.00796168	0.00826338	0.00737016	0.00687353	0.00602544	0.00729884	0.000891236	0.00191729	0.00402617	0.00176144	0.00489066	0.00493653	0.00350642	0.00156539	0.00760351	0.00780163	0.00309745	0.00466547	0.00209183	0.00505198	0.00258858	0.00706515	0.00522789	0.00359985	0.00322441	0.00285765	0.00439499	0.00174566	0.00363613	0.00536511	0.00633123	0.00746868	0.00643855	0.00584794	0.00144347	0.00868007	0.0108202	0.00845916	0.00634721	0.00439236	0.0077398	0.00245129	0.00258049	0.00547305
PC 31:1		718.537	C39H77O8PN	[M+H]+		0.0593838	0.0672409	0.0629289	0.0559592	0.0533587	0.0597743	0.00551293	0.0534641	0.0495132	0.0506633	0.03962	0.0356717	0.0457865	0.00769663	0.0492819	0.0714976	0.0537339	0.0506287	0.0398422	0.0529969	0.011568	0.0577573	0.0445103	0.0467974	0.0627403	0.0484435	0.0520498	0.00781502	0.0622573	0.0569592	0.0684186	0.0533287	0.059454	0.0600836	0.00570054	0.0552845	0.0535232	0.0512043	0.060499	0.0472833	0.0535588	0.00490077	0.0503299	0.0402831
PC 31:0		720.552	C39H79O8PN	[M+H]+		0.0184282	0.0310694	0.0253094	0.0267784	0.0188356	0.0240842	0.00541044	0.0386538	0.0324362	0.0369364	0.0347722	0.0301497	0.0345897	0.00340617	0.0336225	0.0673079	0.042194	0.0339681	0.0312572	0.0416699	0.0149172	0.0243128	0.0314601	0.02275	0.0191332	0.0228256	0.0240963	0.00453685	0.0372129	0.025854	0.0326656	0.026924	0.0237373	0.0292788	0.00553182	0.026778	0.0337535	0.0333935	0.0386653	0.0297395	0.032466	0.00449269	0.049545	0.0384185
PC 32:3		728.521	C40H75O8PN	[M+H]+		0.028828	0.0245443	0.0273555	0.0266033	0.0236235	0.0261909	0.00210854	0.0261641	0.0212162	0.0200423	0.0235884	0.0195725	0.0221167	0.0027447	0.0248078	0.0268505	0.0191646	0.0243467	0.0189553	0.022825	0.0035646	0.0218694	0.0254182	0.0223983	0.0199388	0.0222091	0.0223668	0.00196723	0.0279292	0.0266085	0.0272903	0.0262989	0.026159	0.0268572	0.000741233	0.0336945	0.03902	0.0328527	0.0399214	0.0386254	0.0368228	0.00328734	0.0224106	0.0275443
PC 32:2		730.537	C40H77O8PN	[M+H]+	x	1.32528	1.41662	1.50854	1.58667	1.28961	1.42534	0.123956	1.27183	1.16905	1.28597	1.29473	1.05298	1.21491	0.103665	1.23405	1.15854	1.26285	1.26445	1.19038	1.22205	0.0464824	1.40211	1.29021	1.35095	1.45082	1.26054	1.35093	0.0781895	1.2069	1.3103	1.44348	1.16438	1.35947	1.29691	0.113182	1.35609	1.47068	1.49145	1.53144	1.34307	1.43855	0.0842246	1.04138	1.01393
PC 32:1		732.552	C40H79O8PN	[M+H]+	x	1.69695	1.76522	2.07947	2.00313	1.69002	1.84696	0.181842	1.93946	1.82553	1.97574	1.83789	1.6503	1.84578	0.126835	1.98431	1.82699	2.03002	1.97544	2.0188	1.96711	0.0815923	1.86539	1.83087	1.85544	2.01929	2.40004	1.9942	0.238672	1.84547	1.90237	1.96974	1.63717	1.87651	1.84625	0.125527	1.69403	1.71786	1.7988	1.86126	1.72805	1.76	0.0687517	1.81339	1.61598
PC 32:0		734.568	C40H81O8PN	[M+H]+	x	0.276354	0.321832	0.266385	0.346469	0.327469	0.307702	0.0345798	0.338597	0.424658	0.436398	0.417528	0.392164	0.401869	0.0389047	0.424424	0.528145	0.43425	0.398089	0.336046	0.424191	0.0695671	0.353792	0.329408	0.298636	0.345347	0.330151	0.331467	0.021065	0.390013	0.316109	0.407754	0.345435	0.392703	0.370403	0.0382367	0.406402	0.416634	0.433119	0.427354	0.397219	0.416146	0.0147234	0.568024	0.583328
PC 33:2		742.537	C41H77O8PN	[M+H]+		0.00615207	0.0172525	0.0147305	0.0238716	0.0140161	0.0152045	0.00638154	0.00300288	0.00703234	0.00899613	0.00964356	0.00720013	0.00717501	0.00259026	0.00690677	0.013064	0.0101177	0.00533303	0.00649027	0.00838237	0.0031617	0.00834084	0.0102199	0.0101219	0.0124224	0.0146078	0.0111426	0.00241808	0.0175018	0.0136721	0.0147675	0.01258	0.00986888	0.0136781	0.0028073	0.015428	0.0144037	0.029331	0.0166492	0.0279893	0.0207602	0.00727077	0.00922117	0.00428112
PC 33:3		744.552	C41H79O8PN	[M+H]+	x	0.0767671	0.0813628	0.106349	0.105919	0.0772221	0.0895241	0.0152691	0.0793226	0.0695478	0.0726236	0.0616155	0.0532229	0.0672665	0.0101045	0.0612605	0.11146	0.0818696	0.0757754	0.0819521	0.0824635	0.0182737	0.0873419	0.0873925	0.0865976	0.0851455	0.0817933	0.0856541	0.00234122	0.101418	0.11193	0.101443	0.0883854	0.0946098	0.0995571	0.00879474	0.103734	0.107196	0.0916327	0.114021	0.0910897	0.101535	0.00999923	0.0767184	0.0697189
PC 33:1		746.568	C41H81O8PN	[M+H]+	x	0.100515	0.118841	0.141395	0.121775	0.105154	0.117536	0.0160618	0.153989	0.147672	0.18133	0.156803	0.121466	0.152252	0.0214362	0.145947	0.230182	0.196901	0.180364	0.164139	0.183506	0.0322246	0.137668	0.129167	0.139405	0.145004	0.145676	0.139384	0.00668022	0.162588	0.16026	0.167109	0.135624	0.119531	0.149022	0.0205349	0.144513	0.132074	0.138452	0.156765	0.13803	0.141967	0.00936983	0.209091	0.160674
PC 33:0		748.583	C41H83O8PN	[M+H]+		0.0151789	0.0245014	0.016805	0.0248287	0.0212809	0.020519	0.00439671	0.050662	0.053974	0.0601655	0.0472777	0.0484287	0.0521016	0.00518086	0.054968	0.0801916	0.0713894	0.0539609	0.0426828	0.0606385	0.0149754	0.0286633	0.031052	0.027192	0.0334225	0.0252934	0.0291247	0.00319422	0.0444241	0.0462001	0.0315553	0.0262045	0.0270028	0.0350774	0.00958394	0.0421723	0.0386163	0.0406305	0.0498326	0.0484367	0.0439377	0.00493361	0.104517	0.0709699
PC 34:4		754.537	C42H77O8PN	[M+H]+	x	0.0954096	0.112726	0.0997855	0.0999685	0.0930829	0.100194	0.00759477	0.104561	0.0922351	0.103639	0.0954286	0.0921726	0.0976072	0.00608023	0.10141	0.0963333	0.102071	0.0916812	0.0869709	0.0956934	0.00644106	0.0947452	0.0992978	0.107098	0.0964641	0.100509	0.0996228	0.00475756	0.113718	0.0973794	0.0943862	0.092685	0.0925977	0.0981533	0.00891378	0.122421	0.142198	0.129561	0.129474	0.128484	0.130428	0.00721288	0.103097	0.100161
PC 34:3		756.552	C42H79O8PN	[M+H]+	x	1.73781	2.00674	1.97954	2.00208	1.79554	1.90434	0.127732	2.02943	1.93395	2.10417	2.06858	1.89535	2.00629	0.0887918	2.06075	2.15377	2.13706	2.05716	1.99991	2.08173	0.0632251	1.87622	1.92935	1.9287	1.83781	1.76138	1.86669	0.0703347	2.04693	1.94577	2.03802	1.8957	1.79654	1.9446	0.104301	2.29686	2.48293	2.45931	2.52482	2.41621	2.43603	0.0871573	2.13765	2.12014
PC 34:2		758.568	C42H81O8PN	[M+H]+	x	4.36228	4.80019	4.88987	4.81097	4.63306	4.69927	0.210318	6.34344	5.49819	5.79482	5.59315	5.37426	5.72077	0.380493	5.85998	5.88562	5.76752	5.64273	5.6496	5.76109	0.113763	4.74263	4.81921	4.83265	4.77088	4.98785	4.83064	0.0950866	5.10846	4.96321	5.05595	4.58371	4.54424	4.85112	0.267593	5.62159	6.2425	6.21831	6.13922	6.07295	6.05891	0.253478	5.96634	6.76601
PC 34:1		760.583	C42H83O8PN	[M+H]+	x	1.6518	1.76156	1.98352	1.88319	1.819	1.81981	0.124941	2.5043	2.55847	2.61764	2.51761	2.42078	2.52376	0.0725248	2.52247	2.52173	2.60715	2.62386	2.5267	2.56038	0.0507015	2.07245	1.94599	1.95639	2.01651	1.80194	1.95866	0.10127	1.97525	1.84101	1.99363	1.68812	1.87957	1.87552	0.1227	1.89591	1.99854	2.0491	2.12633	2.05734	2.02544	0.0855253	2.34814	2.19637
PC 34:0		762.599	C42H85O8PN	[M+H]+	x	0.0612333	0.0856654	0.0523452	0.0806534	0.0769323	0.0713659	0.0140194	0.0855982	0.103879	0.104249	0.124515	0.120616	0.107772	0.0155285	0.12315	0.168267	0.110982	0.116335	0.0954872	0.122844	0.0273624	0.103614	0.0882412	0.10636	0.0871645	0.0892701	0.0949301	0.0092621	0.114089	0.0929759	0.105369	0.104452	0.121565	0.10769	0.0107916	0.143526	0.132406	0.133094	0.137572	0.143709	0.138061	0.00544638	0.156026	0.161557
PC 35:4		768.552	C43H79O8PN	[M+H]+		0.0155877	0.0144368	0.00517133	0.0136631	0.0110178	0.0119753	0.00415835	0.0120834	0.00780926	0.00353781	0.00650854	0.00487345	0.00696249	0.00328783	0.00824615	0.0133385	0.00803093	0.00672147	0.0107736	0.00942213	0.00263516	0.0146088	0.010851	0.0152954	0.011672	0.00556465	0.0115984	0.0038633	0.012764	0.012444	0.0102799	0.00528579	0.0110218	0.0103591	0.00301306	0.0125607	0.0202506	0.012105	0.0163785	0.013783	0.0150156	0.00336453	0.0036709	0.00961183
PC 35:3		770.568	C43H81O8PN	[M+H]+	x	0.0648763	0.076057	0.0789504	0.0744961	0.0594631	0.0707686	0.00823616	0.0814865	0.067767	0.0774207	0.0635338	0.0575509	0.0695518	0.00984607	0.0636295	0.0908256	0.0852909	0.0766529	0.0764179	0.0785634	0.0103307	0.0758079	0.0639424	0.0674092	0.0636068	0.0615619	0.0664656	0.00562927	0.0737112	0.0917096	0.0811466	0.0728415	0.0644829	0.0767784	0.0102239	0.0848778	0.0880988	0.0870436	0.104399	0.0942568	0.0917351	0.00788955	0.0977338	0.0842717
PC 35:2		772.583	C43H83O8PN	[M+H]+	x	0.114523	0.144666	0.131212	0.132154	0.116145	0.12774	0.0125214	0.193188	0.180714	0.18993	0.161935	0.136404	0.172434	0.0235255	0.152494	0.272068	0.185572	0.160948	0.159747	0.186166	0.0496168	0.143455	0.139127	0.136217	0.131224	0.141649	0.138334	0.00481876	0.177607	0.169751	0.133334	0.129019	0.120403	0.146023	0.0258222	0.191083	0.236635	0.228969	0.235515	0.196472	0.217735	0.0221471	0.312731	0.260128
PC 35:1		774.599	C43H85O8PN	[M+H]+	x	0.0453291	0.042398	0.0527277	0.0492814	0.0465966	0.0472666	0.00393029	0.128445	0.102065	0.158713	0.110161	0.0982022	0.119517	0.0248117	0.098408	0.177615	0.120477	0.116062	0.11445	0.125402	0.0303575	0.0649336	0.0644158	0.0521037	0.0629726	0.056586	0.0602023	0.00562313	0.0811544	0.0704245	0.0608623	0.0439828	0.0480531	0.0608954	0.0154288	0.0729415	0.0634027	0.0822591	0.0964226	0.0703263	0.0770704	0.0127551	0.203447	0.152922
PC 36:4		782.568	C44H81O8PN	[M+H]+	x	1.85976	2.01872	1.89715	1.91033	1.81251	1.89969	0.0766213	2.29426	2.01914	2.07337	1.99226	2.08613	2.09303	0.118895	2.2023	2.31347	1.98569	1.94757	2.06247	2.1023	0.153066	1.90504	2.11665	1.88928	1.79085	1.6904	1.87844	0.158589	2.13682	2.03846	1.90255	1.97462	1.81312	1.97312	0.124146	3.2833	3.80569	3.49692	3.42655	3.38929	3.48035	0.19757	2.67804	2.98977
PC 36:3		784.583	C44H83O8PN	[M+H]+	x	2.07662	2.23616	2.21433	2.27726	2.09231	2.17934	0.0896747	2.92792	2.75765	2.90659	2.8149	2.67249	2.81591	0.105749	2.82151	2.77806	2.81038	2.67196	2.8139	2.77916	0.0621845	2.35877	2.43481	2.32305	2.2557	2.15625	2.30571	0.105619	2.39454	2.30148	2.31932	2.32862	2.20335	2.30946	0.0689645	2.90387	3.08053	3.0545	3.12215	3.07006	3.04622	0.0834289	3.24189	3.15457
PC 36:2		786.599	C44H85O8PN	[M+H]+	x	0.968398	1.11611	1.02776	1.02949	1.0174	1.03183	0.0532856	1.17738	1.15081	1.23462	1.09206	1.12694	1.15636	0.0538456	1.18561	1.14425	1.1848	1.16515	1.25834	1.18763	0.0430104	1.18425	1.10451	1.14032	1.14585	1.09065	1.13312	0.0369134	1.17707	1.09278	1.17454	0.996523	1.03224	1.09463	0.081705	1.36661	1.47561	1.56935	1.48312	1.46425	1.47179	0.0720771	1.20651	1.2633
PC 36:1		788.615	C44H87O8PN	[M+H]+	x	0.201557	0.181081	0.198305	0.203248	0.196842	0.196207	0.00882888	0.224471	0.235576	0.243745	0.222419	0.228847	0.231012	0.00872151	0.21236	0.236034	0.226468	0.208934	0.211079	0.218975	0.0117694	0.232584	0.245094	0.213117	0.24614	0.239734	0.235334	0.0135327	0.23758	0.204971	0.229979	0.204468	0.204499	0.216299	0.0161828	0.226252	0.228536	0.221989	0.249734	0.22174	0.22965	0.0115912	0.216113	0.196191
PC 36:0		790.63	C44H89O8PN	[M+H]+		0.0141284	0.020315	0.0233465	0.018302	0.0117804	0.0175745	0.0046584	0	0.0269263	0.0297309	0.0334215	0.0229717	0.0226101	0.0132058	0.0146524	0.0167457	0.0243621	0.0255442	0.0226645	0.0207938	0.00481929	0.025238	0.0113631	0.0051459	0.000135094	0.0140611	0.0111886	0.00954413	0.0136447	0.012448	0.0089349	0.0161442	0.00622292	0.0114789	0.00392085	0.0174664	0.024882	0.0313534	0.0319303	0.00882448	0.0228913	0.00980534	0.0171726	0.0291875
PC 37:4		796.583	C45H83O8PN	[M+H]+		0.00709992	0.0037835	0.00944159	0.00740769	0.00729121	0.00700478	0.0020352	0.00852412	0.00803932	0.0104239	0.0152403	0.00654193	0.00975391	0.00336594	0.00920434	0.00834006	0.00883762	0.00555846	0.00609113	0.00760632	0.00166566	0.0102667	0.0171799	0.00521775	0.00420919	0.00418693	0.00821209	0.00560877	0.0069082	0.00602642	0.00622271	0.00932816	0.00527361	0.00675182	0.00155348	0.0111505	0.00844151	0.0195606	0.0101865	0.00891155	0.0116501	0.0045487	0.00730834	0.0102088
PC 37:3		798.599	C45H85O8PN	[M+H]+		0.0118311	0.0108287	0.0142154	0.0179297	0.0105001	0.013061	0.00308586	0.0217641	0.0186722	0.0208115	0.0213259	0.0164214	0.019799	0.00223025	0.0168576	0.0242159	0.0222881	0.0182746	0.018488	0.0200248	0.00308801	0.0146616	0.0104359	0.0125626	0.00973085	0.00936383	0.011351	0.00222707	0.0159867	0.015052	0.0129381	0.0113592	0.0125896	0.0135851	0.00188969	0.0223876	0.0206223	0.022069	0.0168283	0.014952	0.0193718	0.0033143	0.0275958	0.0274658
PC 37:2		800.615	C45H87O8PN	[M+H]+		0.00703116	0.0143136	0.0138633	0.013807	0.0128015	0.0123633	0.00303156	0.038184	0.0278675	0.0275241	0.0342696	0.0248958	0.0305482	0.00548714	0.0256557	0.0303606	0.0256141	0.016624	0.0216322	0.0239773	0.0051433	0.0136781	0.0120714	0.01076	0.0107521	0.00885222	0.0112227	0.00178911	0.0109808	0.0185493	0.00933522	0.0175369	0.00996476	0.0132734	0.00440809	0.0245994	0.0193223	0.0188553	0.0211445	0.0159895	0.0199822	0.00317473	0.047239	0.0409278
PC 37:1		802.63	C45H89O8PN	[M+H]+		0.00145731	0.00156942	0.0086812	0.00296031	0.00481654	0.00389695	0.00299922	0.0191656	0.00971788	0.0123565	0.0154929	0.0167327	0.0146931	0.00370861	0.0105768	0.0130946	0.00649124	0.00875678	0.0098643	0.00975674	0.00242325	0.00527972	0.00959509	0.00505603	0.00601569	0.00207864	0.00560503	0.00268942	0.00702656	0.00470463	0.00524595	0.00693759	0.00604322	0.00599159	0.00102237	0.0103818	0.00894419	0.00750598	0.00601866	0.00311124	0.00719238	0.00280059	0.0191854	0.0170256
PC 38:5		808.583	C46H83O8PN	[M+H]+		0.000601951	0.00678913	0.0104111	0.0141044	0.00636646	0.00765461	0.00503355	0.0178489	0.00406545	0.0162991	0.0118871	0.00684004	0.0113881	0.00592484	0.0112285	0.0153424	0.00579124	0.00585862	0.00549132	0.00874242	0.00439704	0.00946278	0.00244285	0.00976628	0.00222659	0.00265213	0.00531013	0.00393371	0.00749341	0.00758579	0.00470104	0.0049413	0.00293417	0.00553114	0.00199081	0.0126134	0.00997038	0.0162797	0.010428	0.0107802	0.0120143	0.00258695	0.0262784	0.0196952
PC 38:4		810.599	C46H85O8PN	[M+H]+		0.00800166	0.00549137	0.0131465	0.0076448	0.00975986	0.00880884	0.0028606	0.0210862	0.00990711	0.0127057	0.0233441	0.0156117	0.016531	0.00562412	0.0198328	0.0172539	0.0192685	0.0154762	0.0135498	0.0170763	0.00261879	0.00767477	0.0183588	0.0126177	0.00876123	0.00738144	0.0109588	0.00463477	0.0199737	0.0131406	0.0161946	0.00861812	0.00460717	0.0125068	0.00606799	0.019722	0.0178888	0.0253402	0.0106674	0.0180719	0.0183381	0.00524541	0.0460656	0.026848
PC 38:3		812.615	C46H87O8PN	[M+H]+		0.00968033	0.0170506	0.0146486	0.013788	0.0134718	0.0137279	0.00266177	0.0305655	0.0217653	0.0264512	0.0300992	0.0168238	0.025141	0.00583734	0.0231363	0.0234796	0.0251553	0.0233174	0.023498	0.0237174	0.000816986	0.00948727	0.0144441	0.0158266	0.0104117	0.0133323	0.0127004	0.00268213	0.0138407	0.0183506	0.0147686	0.0070342	0.0139289	0.0135846	0.00409903	0.0198253	0.0206424	0.0206898	0.0174493	0.0173149	0.0191843	0.00168141	0.0361294	0.0253024
PC 38:2		814.63	C46H89O8PN	[M+H]+		0.0219128	0.0150032	0.0224892	0.020458	0.0208377	0.0201402	0.00298482	0.0401486	0.0334607	0.0437724	0.036017	0.0291225	0.0365042	0.00570304	0.0432037	0.0363141	0.0396141	0.0392679	0.0394746	0.0395749	0.00244473	0.0250832	0.0255996	0.0211957	0.0241778	0.0155181	0.0223149	0.00416448	0.0291618	0.0221474	0.0270217	0.021187	0.01871	0.0236456	0.00431499	0.0319592	0.041517	0.042512	0.0507484	0.038102	0.0409677	0.00685044	0.0441013	0.0406869
PC 38:1		816.646	C46H91O8PN	[M+H]+		0.0127486	0.0120029	0.0184496	0.0156189	0.0114691	0.0140578	0.00293098	0.0187632	0.0204162	0.0321572	0.0235393	0.0211358	0.0232023	0.00529249	0.0180094	0.0241068	0.0215644	0.0183481	0.0200817	0.0204221	0.00250601	0.0109793	0.00621979	0.0160936	0.0135223	0.0111354	0.0115901	0.00365495	0.0127199	0.0202787	0.00862067	0.0123278	0.0146156	0.0137125	0.00426498	0.0124785	0.0173426	0.0182226	0.0198664	0.0238515	0.0183523	0.00412527	0.0216214	0.0185656
Total PC					x	17.5468	19.3049	19.8104	19.8446	18.1373	18.9288	1.03606	22.8493	21.2789	22.5995	21.6317	20.4025	21.7524	0.997709	22.2626	22.8308	22.3546	21.7918	21.787	22.2054	0.436694	19.6872	19.5821	19.3282	19.4093	19.1921	19.4398	0.197609	20.3135	19.6408	20.2227	18.2743	18.5808	19.4064	0.936388	22.8693	24.8372	24.7003	24.9092	23.9798	24.2592	0.860397	23.3285	23.8281
LPE 14:1		424.245	C19H39O7PN	[M+H]+		0	0.00530335	0.00337555	0	0	0.00173578	0.00247261	0.0161055	0	0.00391899	0.00347924	0.00294655	0.00529006	0.00623717	0.00397373	0.00716361	0	0.0116924	0	0.00456595	0.00498951	0	0	0	0.00553122	0.00269317	0.00164488	0.00246574	0	0.00318715	0	0.00350934	0.00203245	0.00174579	0.00168563	0.0102372	0.00351631	0	0	0	0.0027507	0.00445344	0	0
LPE 15:1		438.261	C20H41O7PN	[M+H]+		0	0.00530335	0.00337555	0.00343788	0.00338968	0.00310129	0.00191955	0	0.003337	0.019595	0.00347924	0.0058931	0.00646086	0.00763575	0	0	0	0	0	0	0	0	0	0	0	0	0	0	0	0.00318715	0.00278474	0	0	0.00119438	0.00164165	0	0.0140652	0.0128206	0.00638608	0	0.00665439	0.00673753	0	0
LPE 15:0		440.276	C20H43O7PN	[M+H]+		0.00412003	0	0	0.0171894	0	0.00426188	0.00744364	0.00402637	0.036707	0.00783799	0.0278339	0.0147328	0.0182276	0.0137441	0	0	0.015207	0	0	0.0030414	0.00680078	0	0	0	0	0	0	0	0	0.0063743	0.00278474	0	0.00203245	0.0022383	0.00262047	0.017062	0	0.00320516	0	0	0.00405342	0.00740325	0	0.0072281
LPE 16:1		452.276	C21H43O7PN	[M+H]+		0.0741606	0.0954602	0.0911399	0.0996984	0.0677935	0.0856505	0.0139158	0.100659	0.0800881	0.0587849	0.0313132	0.0766103	0.0694912	0.0260126	0.0834483	0.0608907	0.0988455	0.055539	0.0666332	0.0730713	0.0178128	0.0114579	0.0540847	0.0358793	0.0331873	0.0592498	0.0387718	0.01897	0.0417983	0.0286843	0.0362017	0.0561494	0.0650385	0.0455744	0.0148161	0.061423	0.0492283	0.0448722	0.0351234	0.0390487	0.0459392	0.0102001	0.0387283	0.0325264
LPE 16:0		454.292	C21H45O7PN	[M+H]+	x	0.0988808	0.11137	0.135022	0.123764	0.111859	0.116179	0.0137259	0.197292	0.116795	0.101894	0.125253	0.138488	0.135944	0.036778	0.131133	0.0931269	0.0874402	0.0906163	0.103281	0.10112	0.0177961	0.0496507	0.081127	0.052188	0.0663746	0.0834884	0.0665658	0.0157423	0.055731	0.0701173	0.0696186	0.0350934	0.0711359	0.0603392	0.0154667	0.0887222	0.105489	0.0897445	0.102177	0.0851973	0.0942661	0.00897178	0.0774566	0.0867372
LPE 17:1		466.292	C22H45O7PN	[M+H]+		0.0288402	0.01591	0.0270044	0.00343788	0.0203381	0.0191061	0.0101779	0	0.036707	0.015676	0.013917	0.0117862	0.0156172	0.0132877	0.0119212	0.0214908	0.0190087	0.00584621	0.0233216	0.0163177	0.00728078	0.0152771	0.0270423	0.00326175	0.013828	0.00538635	0.0129591	0.00943201	0.0139328	0.02231	0.011139	0.010528	0.00812981	0.0132079	0.00549144	0	0.00703262	0.0160258	0	0.0177494	0.00816157	0.00848926	0	0
LPE 17:0		468.308	C22H47O7PN	[M+H]+		0	0.00530335	0	0	0	0.00106067	0.00237173	0.00402637	0	0	0.013917	0	0.00358867	0.00603119	0.0198686	0.0143272	0.0076035	0.00292311	0.00999498	0.0109435	0.00647089	0.00381928	0	0	0	0	0.000763857	0.00170804	0	0.0159357	0	0	0	0.00318715	0.00712668	0.0204743	0.0105489	0	0.00957912	0	0.00812048	0.00855172	0	0
LPE 18:2		478.292	C23H45O7PN	[M+H]+	x	0.0988808	0.12728	0.108018	0.11345	0.115249	0.112576	0.0103979	0.108712	0.126806	0.0822989	0.0626263	0.120809	0.10025	0.0270983	0.0953694	0.0823815	0.0836385	0.0964625	0.123271	0.0962247	0.0164496	0.0878435	0.104789	0.1109	0.105093	0.11042	0.103809	0.00937404	0.111462	0.0796787	0.116959	0.136864	0.132109	0.115415	0.0225492	0.133083	0.0949404	0.0897445	0.118142	0.0816474	0.103512	0.0213869	0.0852022	0.0903512
LPE 18:1		480.308	C23H47O7PN	[M+H]+	x	0.0865207	0.121977	0.141773	0.11345	0.0915213	0.111048	0.0226502	0.165081	0.160176	0.0862179	0.104377	0.100183	0.123207	0.0366506	0.119212	0.0823815	0.102647	0.0876932	0.123271	0.103041	0.0182571	0.0725664	0.0980285	0.0848056	0.0691402	0.102341	0.0853763	0.0147978	0.0940461	0.0924273	0.0668338	0.0701868	0.0894279	0.0825844	0.0130083	0.102372	0.0668099	0.0769238	0.0989842	0.0887471	0.0867674	0.014932	0.0658381	0.0903512
LPE 20:0		510.354	C25H53O7PN	[M+H]+		0	0.00530335	0.00337555	0.00687575	0	0.00311093	0.00309864	0.00805275	0.013348	0.015676	0.0173962	0.0058931	0.0120732	0.00493197	0	0	0.00380175	0	0	0.00076035	0.00170019	0.00381928	0.00338029	0	0	0	0.00143992	0.00197778	0	0	0	0	0.00203245	0.000406491	0.000908941	0.00682478	0.0140652	0.00320516	0	0.0106497	0.00694897	0.00562708	0.00774566	0.0072281
Total LysoPE					x	0.391403	0.493211	0.513084	0.481303	0.410151	0.45783	0.053716	0.603956	0.573965	0.391899	0.403592	0.477341	0.490151	0.0965483	0.464926	0.361762	0.418192	0.350773	0.449774	0.409085	0.0512262	0.244434	0.368452	0.287034	0.293155	0.363579	0.311331	0.0533585	0.31697	0.321902	0.306322	0.312331	0.371939	0.325893	0.0263758	0.440199	0.365696	0.336542	0.370393	0.32304	0.367174	0.0453633	0.274971	0.314422
PE-Cer 16:0		605.5	C32H66O6PN2	[M+H]+		0.00412003	0.00530335	0.0067511	0.00343788	0.00677935	0.00527834	0.00151259	0	0.003337	0.00391899	0	0.00294655	0.00204051	0.00189459	0.00397373	0.00358181	0.00380175	0	0	0.00227146	0.00207819	0.00381928	0.00338029	0.00326175	0.00553122	0.00538635	0.00427578	0.00110091	0.00348319	0.0063743	0.00278474	0	0.00609736	0.00374792	0.00262023	0.00341239	0.00351631	0.00320516	0	0.00354989	0.00273675	0.00153579	0	0
PE-Cer 18:0		633.5	C34H70O6PN2	[M+H]+		0.0906407	0.0954602	0.111393	0.110012	0.10508	0.102517	0.00911558	0.0161055	0.020022	0.011757	0.0243547	0.0147328	0.0173944	0.00489581	0.00794745	0.0143272	0.0076035	0.0116924	0.01999	0.0123121	0.00511408	0.0611085	0.0608453	0.052188	0.0912651	0.115807	0.0762427	0.0266257	0.0801133	0.0701173	0.0696186	0.0491307	0.0894279	0.0716816	0.0150106	0.0716602	0.0703262	0.0705135	0.0734399	0.0425986	0.0657077	0.0129776	0.00387283	0.0144562
PE 28:1		634.4	C33H65O8PN	[M+H]+		0.0206002	0.0212134	0.0236289	0.0378166	0.0203381	0.0247194	0.00743611	0.0483165	0.0467181	0.0548659	0.0521886	0.0500914	0.0504361	0.00320663	0.0556322	0.0501453	0.0646297	0.0409235	0.0299849	0.0482631	0.0133573	0.0190964	0.0338029	0.0163088	0.00553122	0.016159	0.0181797	0.010155	0.0278655	0.02231	0.0194932	0.0175467	0.0142272	0.0202885	0.00515721	0.0375363	0.0492283	0.0224361	0.0319304	0.0212993	0.0324861	0.0115354	0.023237	0.0361405
PE 28:0		636.5	C33H67O8PN	[M+H]+		0.0206002	0.0265167	0.0438822	0.0481303	0.0305071	0.0339273	0.0116732	0.0483165	0.036707	0.0509469	0.0417509	0.0324121	0.0420267	0.00774513	0.0556322	0.0608907	0.0646297	0.0496928	0.0366482	0.0534987	0.0109717	0.0496507	0.0338029	0.0293558	0.013828	0.0215454	0.0296366	0.0135405	0.0417983	0.0350586	0.0278474	0.0175467	0.0264219	0.0297346	0.0091782	0.0545983	0.0492283	0.060898	0.0383165	0.0461485	0.0498379	0.00853982	0.0193641	0.0686669
PE-Cer 20:0		661.5	C36H74O6PN2	[M+H]+	x	0.560324	0.503818	0.64473	0.587877	0.654208	0.590191	0.0621094	0	0.13348	0.0587849	0	0.147328	0.0679185	0.0705574	0.111264	0.0967088	0	0.0789239	0.123271	0.0820337	0.0487584	0.328458	0.378593	0.290296	0.558653	0.632896	0.437779	0.149905	0.466747	0.407955	0.398218	0.336896	0.55486	0.432935	0.082252	0.402662	0.397343	0.40385	0.443833	0.276891	0.384916	0.0631831	0.0503468	0
PE 30:1		662.5	C35H69O8PN	[M+H]+	x	0.416123	0.498515	0.543464	0.539746	0.410151	0.4816	0.0649739	0.849565	0.750826	0.932721	0.821101	0.883965	0.847635	0.0682628	0.882167	0.755761	0.893411	0.827239	0.819588	0.835633	0.0552521	0.47741	0.395494	0.450122	0.398248	0.360885	0.416432	0.046658	0.330903	0.449388	0.423281	0.347424	0.471529	0.404505	0.0623191	0.276404	0.298886	0.282054	0.284181	0.283991	0.285103	0.0083223	0.360173	0.433686
PE 30:0		664.5	C35H71O8PN	[M+H]+	x	0.0906407	0.116674	0.131647	0.134077	0.115249	0.117657	0.0173347	0.112738	0.113458	0.11757	0.118294	0.147328	0.121878	0.0144353	0.111264	0.136109	0.125458	0.128617	0.126603	0.12561	0.00902867	0.080205	0.0676059	0.0782821	0.0746715	0.0861816	0.0773892	0.00687625	0.0940461	0.101989	0.086327	0.0701868	0.0975578	0.0900213	0.0124827	0.122846	0.123071	0.118591	0.0989842	0.0887471	0.110448	0.0156661	0.120058	0.112036
PE 31:2		674.5	C36H69O8PN	[M+H]+		0.00412003	0	0	0.0103136	0.00677935	0.0042426	0.00445272	0.0120791	0.013348	0.015676	0.0104377	0.0117862	0.0126654	0.0019754	0.0158949	0.0143272	0.015207	0.0116924	0.00999498	0.0134233	0.00249283	0.0114579	0.00676059	0.013047	0.00276561	0.00538635	0.00788348	0.00427573	0.0104496	0.0127486	0.011139	0.00350934	0.00406491	0.00838227	0.00428144	0.0204743	0.0175816	0.00641032	0.00957912	0.0106497	0.012939	0.00586277	0.00387283	0.0144562
PE 31:1		676.5	C36H71O8PN	[M+H]+	x	0.0782806	0.0848535	0.101267	0.116888	0.0745729	0.0911723	0.0176412	0.0765011	0.0667401	0.0666229	0.0521886	0.0795569	0.0683219	0.0107098	0.0794745	0.0680543	0.076035	0.0730776	0.0699648	0.0733213	0.00459056	0.0763857	0.0642256	0.0652351	0.0608434	0.061943	0.0657265	0.00621031	0.0661806	0.0764915	0.0835423	0.0807148	0.0731683	0.0760195	0.00677854	0.0750726	0.0703262	0.0737187	0.0670538	0.0780975	0.0728538	0.00427772	0.0426011	0.0397545
PE 31:0		678.5	C36H73O8PN	[M+H]+		0.0329603	0.0583368	0.0472577	0.0481303	0.0440658	0.0461502	0.00911016	0.0523429	0.0433811	0.0548659	0.0487094	0.0383052	0.0475209	0.00672089	0.0357635	0.0823815	0.060828	0.0409235	0.0333166	0.0506426	0.0207794	0.0381928	0.0439438	0.0228323	0.0304217	0.0350113	0.0340804	0.00798392	0.0522478	0.0478072	0.0362017	0.0280747	0.0325193	0.0393701	0.0102662	0.0477735	0.045712	0.0544877	0.0478956	0.0461485	0.0484035	0.00353559	0.0464739	0.0505967
PE 32:3		686.5	C37H69O8PN	[M+H]+		0.0329603	0.0371234	0.0472577	0.0378166	0.0338968	0.037811	0.00566931	0.064422	0.0500551	0.0587849	0.0521886	0.0500914	0.0551084	0.0063145	0.0556322	0.0608907	0.0418192	0.0584621	0.0466432	0.0526895	0.00812345	0.0305543	0.0371832	0.039141	0.0276561	0.0242386	0.0317546	0.00629997	0.0313487	0.0478072	0.0306322	0.031584	0.0304868	0.0343718	0.00752495	0.0341239	0.0421957	0.0448722	0.0447026	0.0532483	0.0438285	0.00684526	0.0387283	0.0542107
PE 32:2		688.5	C37H71O8PN	[M+H]+	x	1.61093	1.65995	1.70803	1.65362	1.33892	1.59429	0.146848	2.04942	2.23579	2.19856	2.20236	2.07143	2.15151	0.0847607	2.03057	1.99148	1.93889	1.90002	1.79243	1.93068	0.0919184	1.39404	1.25747	1.35689	1.29707	1.21731	1.30456	0.0718159	1.12507	1.25574	1.35339	1.25283	1.33532	1.26447	0.0902358	1.24211	1.20258	1.32694	1.3762	1.29926	1.28942	0.0685834	1.53364	1.58295
PE-Cer 22:0		689.6	C38H78O6PN2	[M+H]+	x	1.03413	0.822019	0.773001	0.828528	0.816912	0.854918	0.10253	0.326136	0.370407	0.380142	0.281818	0.388945	0.34949	0.0448849	0.313924	0.0859633	0.193889	0.160771	0.263201	0.20355	0.0887282	0.336097	0.584791	0.280511	0.83798	0.947998	0.597475	0.295658	0.675738	0.427078	0.38151	0.361462	0.922734	0.553704	0.241722	0.453848	0.492283	0.599365	0.775909	0.404687	0.545218	0.147521	0.023237	0.137334
PE 32:1		690.5	C37H73O8PN	[M+H]+	x	4.53616	4.02524	4.28358	4.28016	3.2846	4.08194	0.480944	4.59812	5.02553	5.27888	5.07273	5.26549	5.04815	0.275734	4.72079	4.48084	4.72177	4.57758	4.7776	4.65572	0.122617	3.91859	3.12677	3.52269	3.0477	3.13216	3.34958	0.368028	2.76217	3.20627	3.53384	3.14437	3.25599	3.18053	0.277272	3.4704	3.55499	3.9135	3.9466	3.95457	3.76801	0.235486	4.49635	4.34409
PE 32:0		692.5	C37H75O8PN	[M+H]+	x	0.131841	0.148494	0.118144	0.106574	0.132197	0.12745	0.0158671	0.173134	0.243601	0.266492	0.226151	0.262243	0.234324	0.0377866	0.222529	0.200581	0.201493	0.192925	0.213226	0.206151	0.0116827	0.0420121	0.0912679	0.0880673	0.0884995	0.0942611	0.0808216	0.0218367	0.0835965	0.086053	0.0612643	0.0736961	0.103655	0.081653	0.0157022	0.112609	0.0914241	0.0897445	0.0957912	0.0780975	0.0935332	0.0125105	0.193641	0.216843
PE 33:3		700.5	C38H71O8PN	[M+H]+	x	0.107121	0.0954602	0.097891	0.0893848	0.0915213	0.0962756	0.0069098	0.0201319	0.026696	0.023514	0.0173962	0.0206259	0.0216728	0.00354904	0.0119212	0.0286544	0.015207	0.0204617	0.01999	0.0192469	0.00633476	0.0840242	0.0878876	0.0913291	0.0884995	0.0915679	0.0886617	0.00306972	0.0940461	0.0796787	0.086327	0.0982615	0.0792657	0.0875158	0.00850017	0.0989594	0.0984567	0.112181	0.0989842	0.110046	0.103725	0.00678968	0.0193641	0.0289124
PE 33:2		702.5	C38H73O8PN	[M+H]+	x	0.238962	0.228044	0.216035	0.213148	0.176263	0.214491	0.0237069	0.0805275	0.0867621	0.101894	0.0835018	0.0795569	0.0864484	0.00908148	0.0834483	0.103872	0.0988455	0.0906163	0.126603	0.100677	0.0164603	0.221518	0.179156	0.208752	0.193593	0.201988	0.201001	0.0159227	0.174159	0.194416	0.21164	0.21407	0.221537	0.203165	0.0190142	0.180857	0.179332	0.189104	0.182003	0.202343	0.186728	0.00949985	0.0890751	0.0795091
PE 33:1		704.5	C38H75O8PN	[M+H]+	x	0.374923	0.381841	0.405066	0.391918	0.338968	0.378543	0.0248624	0.225477	0.186872	0.239059	0.198317	0.188579	0.207661	0.0233817	0.194713	0.272217	0.212898	0.201694	0.213226	0.21895	0.0307896	0.443037	0.34141	0.384887	0.387185	0.409363	0.393176	0.0371903	0.376184	0.414329	0.470622	0.438667	0.445107	0.428982	0.035672	0.351476	0.337566	0.333337	0.35762	0.337239	0.343448	0.0104965	0.274971	0.242141
PE 33:0		706.5	C38H77O8PN	[M+H]+		0.0288402	0.0371234	0.0168778	0.0240651	0.0271174	0.0268048	0.0073615	0.0563692	0.0634031	0.0705419	0.0521886	0.0559845	0.0596975	0.00729006	0.0476847	0.0823815	0.0646297	0.0438466	0.0499749	0.0577035	0.0158832	0.0190964	0.0270423	0.0326175	0.0304217	0.0377044	0.0293765	0.00692964	0.0522478	0.0478072	0.0250627	0.0280747	0.022357	0.0351099	0.0138565	0.0511859	0.056261	0.0416671	0.0478956	0.0496984	0.0493416	0.00530084	0.108439	0.0686669
PE 34:4		712.5	C39H71O8PN	[M+H]+	x	0.148321	0.169707	0.178904	0.147829	0.149146	0.158781	0.0145475	0.209371	0.193546	0.192031	0.215713	0.209205	0.203973	0.0105556	0.198686	0.182672	0.201493	0.181233	0.189905	0.190798	0.00915054	0.183326	0.165634	0.182658	0.176999	0.17775	0.177273	0.00709566	0.184609	0.194416	0.186578	0.207051	0.174791	0.189489	0.0120522	0.15697	0.16175	0.169873	0.14688	0.166845	0.160464	0.00905044	0.224624	0.202387
PE 34:3		714.5	C39H73O8PN	[M+H]+	x	3.18479	3.24034	3.08525	3.15253	3.088	3.15018	0.065983	4.21159	4.18794	4.16981	4.18205	4.14874	4.18003	0.0231615	4.04128	4.38055	4.20854	4.17419	4.34115	4.22914	0.136204	3.47937	3.57297	3.70861	3.61465	3.48766	3.57265	0.0950985	3.78971	4.05086	3.80674	3.85325	3.83321	3.86676	0.105761	3.14623	3.29478	3.32055	3.42932	3.31914	3.302	0.101449	4.80231	4.55732
PE-Cer 24:1		715.6	C40H80O6PN2	[M+H]+		0	0	0	0	0	0	0	0	0	0	0	0	0	0	0	0	0	0	0	0	0	0	0	0	0	0	0	0	0	0	0	0	0	0	0	0	0	0	0	0	0	0	0	0
PE 34:2		716.5	C39H75O8PN	[M+H]+	x	10.4855	9.91196	10.13	10.1486	10.0063	10.1365	0.217569	11.8013	11.8197	12.1528	12.0695	11.9836	11.9654	0.153663	11.5596	11.5477	11.8196	12.0812	12.8669	11.975	0.544511	11.4235	11.1076	11.5792	11.2588	11.4352	11.3609	0.18143	10.5018	11.6522	11.9549	11.5668	11.4996	11.4351	0.549968	10.1996	10.0109	10.8302	10.1666	10.284	10.2983	0.313371	12.5635	12.595
PE-Cer 24:0		717.6	C40H82O6PN2	[M+H]+		0	0	0	0	0.0915213	0.0183043	0.0409296	0	0	0	0	0	0	0	0	0.196999	0.319347	0.16954	0.13993	0.165163	0.114805	0	0.0608453	0	0	0	0.0121691	0.0272108	0.139328	0.02231	0	0	0.22357	0.0770415	0.10027	0.00682478	0	0	0	0	0.00136496	0.00305214	0.360173	0
PE 34:1		718.5	C39H77O8PN	[M+H]+	x	6.17181	6.28447	6.69372	6.63166	6.47767	6.45187	0.222452	8.45941	8.79301	8.97841	8.84075	9.16672	8.84766	0.261087	8.46404	8.39217	8.38666	8.72547	8.8822	8.57011	0.222546	7.3483	7.38256	7.51182	7.04124	7.00225	7.25724	0.223875	7.1057	7.86907	7.52716	7.41172	7.64812	7.51235	0.283456	7.09777	6.95175	7.11225	7.19073	7.21692	7.11388	0.103768	9.0934	8.97007
PE 34:0		720.5	C39H79O8PN	[M+H]+		0	0	0	0	0.00338968	0.000677935	0.00151591	0.0523429	0.0600661	0.0901369	0.0904602	0.0736638	0.073334	0.0172657	0.0675534	0.107454	0.091242	0.0789239	0.0966181	0.0883583	0.0155165	0.00381928	0.0135212	0	0.0110624	0.0377044	0.0132215	0.0147256	0.0661806	0.0541815	0.0445559	0.0280747	0.0264219	0.0438829	0.0170183	0.00341239	0	0.0256413	0	0	0.00581073	0.0111837	0.0929479	0.0578248
PE 35:4		726.5	C40H73O8PN	[M+H]+		0.0329603	0.0424268	0.0405066	0.0309409	0.0305071	0.0354683	0.00559478	0.0120791	0.016685	0.023514	0.00695848	0.0117862	0.0142046	0.00623878	0.0158949	0.0107454	0.0190087	0.0204617	0.0166583	0.0165538	0.00372428	0.0458314	0.0371832	0.0358793	0.0304217	0.0377044	0.037404	0.00552805	0.0313487	0.0286843	0.0362017	0.0280747	0.0325193	0.0313657	0.00326871	0.0443611	0.0316468	0.0448722	0.0287374	0.0390487	0.0377332	0.00732453	0.0193641	0.0180702
PE 35:3		728.5	C40H75O8PN	[M+H]+	x	3.18067	3.07594	3.05825	3.12159	3.44052	3.17539	0.155586	0.41069	0.447159	0.411494	0.389675	0.421357	0.416075	0.0208628	0.333793	0.411908	0.399184	0.365388	0.383141	0.378683	0.0305609	3.59395	3.89748	3.79994	3.72528	3.87279	3.77789	0.122878	4.25646	3.3975	3.51435	4.04978	3.44298	3.73221	0.39333	4.0471	4.29341	4.4135	4.15414	4.21371	4.22437	0.138753	0.580924	0.693897
PE 35:2		730.5	C40H77O8PN	[M+H]+	x	4.21067	3.59567	4.16206	4.19421	4.29811	4.09214	0.282074	0.467059	0.510562	0.46636	0.490573	0.486181	0.484147	0.0183815	0.429163	0.55518	0.555055	0.476466	0.52307	0.507787	0.0544903	4.82757	4.34706	4.57624	4.64622	4.78308	4.63603	0.19072	4.35747	4.02855	4.63938	4.61478	4.4592	4.41988	0.247358	3.8014	4.21254	4.05453	3.8061	3.83743	3.9424	0.183728	0.697109	0.755336
PE 35:1		732.5	C40H79O8PN	[M+H]+	x	0.399643	0.519728	0.513084	0.512243	0.501672	0.489274	0.0505207	0.402637	0.323689	0.372304	0.306173	0.300548	0.34107	0.0445198	0.230476	0.487126	0.338356	0.295234	0.323171	0.334872	0.0946043	0.58435	0.561129	0.567545	0.575247	0.56018	0.56969	0.0101752	0.595625	0.583248	0.59872	0.58255	0.540633	0.580155	0.0232449	0.590344	0.587224	0.500005	0.54601	0.521833	0.549083	0.0397424	0.507341	0.433686
PE 36:4		740.5	C41H75O8PN	[M+H]+	x	6.19241	6.03521	5.82958	5.87877	6.0404	5.99527	0.144501	6.08788	6.11005	5.5493	5.93558	6.26437	5.98944	0.272236	6.22286	7.27107	6.15503	5.97775	6.23687	6.37271	0.512672	7.32539	7.70707	7.64229	7.07166	7.34698	7.41868	0.25857	8.23077	7.00535	7.18742	8.40136	7.13188	7.59136	0.667577	7.27181	7.39128	6.65071	6.91932	6.85128	7.01688	0.306672	7.64496	7.53529
PE 36:3		742.5	C41H77O8PN	[M+H]+	x	9.41428	10.0604	9.9275	10.2346	10.2267	9.97269	0.337136	11.7973	11.803	11.3494	11.652	12.2193	11.7642	0.314008	11.953	13.0234	12.2606	12.1397	12.4704	12.3694	0.411096	11.1485	11.7195	11.2628	10.7333	10.8562	11.1441	0.386265	11.7871	11.7797	11.398	11.6931	11.272	11.586	0.236328	10.8548	11.4491	10.827	10.9904	10.5077	10.9258	0.341929	12.4821	12.2733
PE-Cer 26:1		743.6	C42H84O6PN2	[M+H]+		0	0	0	0	0	0	0	0	0	0	0	0	0	0	0	0	0	0	0	0	0	0	0	0	0	0	0	0	0	0	0	0	0	0	0	0	0	0	0	0	0	0	0	0
PE 36:2		744.5	C41H79O8PN	[M+H]+	x	7.9393	8.09291	8.76631	8.76658	8.70808	8.45464	0.404691	7.81519	8.10225	7.8811	7.35163	8.69822	7.96968	0.490417	8.09051	8.11637	8.45509	8.55593	9.41194	8.52597	0.535783	9.31141	9.14031	9.35145	8.7089	8.67202	9.03682	0.326231	8.62786	8.94632	9.24256	9.11375	8.69077	8.92425	0.264614	7.88604	8.17894	8.13149	8.17418	7.6784	8.00981	0.221122	6.94785	7.26785
PE-Cer 26:0		745.6	C42H86O6PN2	[M+H]+	x	0.164801	0.14319	0.270044	0.0446924	0.183043	0.161154	0.0809868	0.3664	0.343711	0.46636	0.626263	0.327067	0.42596	0.124344	0.520558	0.365344	0.433399	0.450158	0.356487	0.42519	0.0672448	0.248253	0.189296	0.31639	0.121687	0.401283	0.255382	0.108745	0.355285	0.458949	0.200501	0.280747	0.459334	0.350963	0.112908	0.197919	0.327017	0.278849	0.188389	0.209443	0.240323	0.0601017	0.464739	0.256597
PE 36:1		746.6	C41H81O8PN	[M+H]+	x	1.14125	1.22507	1.39748	1.4611	1.26096	1.29717	0.130148	1.33676	1.33814	1.31678	1.15163	1.35247	1.29915	0.0834424	1.27557	1.3396	1.38003	1.28617	1.44594	1.34546	0.0702262	1.30238	1.34874	1.15466	1.18645	1.15807	1.23006	0.0895605	1.32361	1.26848	1.25592	1.29846	1.12191	1.25368	0.0782331	1.13974	1.0338	1.13142	1.18142	1.00462	1.0982	0.0752681	0.995317	1.09144
PE 36:0		748.6	C41H83O8PN	[M+H]+		0	0	0	0	0	0	0	0.0120791	0.010011	0.027433	0.0487094	0.0206259	0.0237717	0.0155825	0.043711	0.0358181	0.0228105	0.0233848	0.0299849	0.0311419	0.00881435	0	0.0135212	0.0195705	0.00829683	0.016159	0.0115095	0.00763929	0.0139328	0.0159357	0.00556949	0.00350934	0.0142272	0.0106349	0.00566373	0.0272991	0.0386794	0.00961548	0	0.0248492	0.0200886	0.0152767	0.0503468	0
PE 37:4		754.5	C42H77O8PN	[M+H]+		0.0164801	0.0212134	0.0236289	0.027503	0.0169484	0.0211548	0.00463602	0.0281846	0.013348	0.019595	0.0278339	0.0147328	0.0207389	0.00703181	0.0278161	0.0286544	0.015207	0.0175386	0.0133266	0.0205086	0.00721565	0.0305543	0.0270423	0.0358793	0.00829683	0.016159	0.0235864	0.0111864	0.0278655	0.0159357	0.0222779	0.0140374	0.0162596	0.0192752	0.00571162	0.0375363	0.0351631	0.0256413	0.0287374	0.0283991	0.0310954	0.00501521	0.023237	0.0252983
PE 37:3		756.5	C42H79O8PN	[M+H]+	x	0.276042	0.328807	0.280171	0.285344	0.294902	0.293053	0.0211929	0.100659	0.0934361	0.121489	0.0939395	0.0648241	0.0948696	0.0202963	0.0675534	0.107454	0.091242	0.0730776	0.0799598	0.0838574	0.0158789	0.297904	0.294086	0.303343	0.273795	0.269317	0.287689	0.0151728	0.358768	0.274095	0.258981	0.326368	0.268284	0.297299	0.0432206	0.378775	0.393827	0.371798	0.348041	0.369188	0.372326	0.0166113	0.100694	0.112036
PE 37:2		758.6	C42H81O8PN	[M+H]+	x	0.251322	0.222741	0.259918	0.264716	0.284733	0.256686	0.0225977	0.112738	0.0900991	0.0979748	0.086981	0.08545	0.0946487	0.0112073	0.0834483	0.0967088	0.0836385	0.0789239	0.0699648	0.0825368	0.00966949	0.32082	0.253522	0.313128	0.254436	0.258545	0.28009	0.0338328	0.320453	0.254972	0.27569	0.308822	0.262186	0.284425	0.02886	0.30029	0.302403	0.266028	0.268215	0.262692	0.279926	0.0196674	0.120058	0.122878
PE 37:1		760.6	C42H83O8PN	[M+H]+	x	0.0370803	0.0742469	0.0607599	0.0618818	0.0644038	0.0596745	0.0137046	0.0805275	0.0900991	0.0666229	0.0591471	0.0618776	0.0716548	0.0131935	0.0635796	0.0931269	0.0836385	0.0643083	0.0433116	0.069593	0.0194031	0.0611085	0.0777468	0.0587116	0.063609	0.061943	0.0646238	0.00754553	0.0801133	0.0573687	0.0724033	0.0666774	0.0691034	0.0691332	0.008302	0.095547	0.13362	0.102565	0.083019	0.0780975	0.0985697	0.0218778	0.0813294	0.0831231
PE 38:5		766.5	C43H77O8PN	[M+H]+		0.00824007	0.0106067	0.0135022	0.0171894	0.0135587	0.0126194	0.00338289	0.0241582	0.026696	0.0431089	0.0243547	0.0206259	0.0277887	0.00883434	0.0317898	0.0393999	0.0266122	0.00876932	0.01999	0.0253122	0.011663	0.0229157	0.0270423	0.0228323	0.013828	0.016159	0.0205555	0.00541804	0.0208991	0.0159357	0.0194932	0.021056	0.0121947	0.0179158	0.00380463	0.0238867	0.0210979	0.019231	0.0159652	0.0248492	0.021006	0.00359297	0.0426011	0.0325264
PE 38:4		768.5	C43H79O8PN	[M+H]+		0.00824007	0.0212134	0.0202533	0.0103136	0.0169484	0.0153938	0.00584986	0.032211	0.023359	0.011757	0.0382716	0.0235724	0.0258342	0.0100594	0.043711	0.0429817	0.030414	0.0292311	0.0366482	0.0365972	0.00677979	0.0229157	0.0202818	0.0228323	0.0110624	0.0107727	0.017573	0.00616793	0.0174159	0.0191229	0.0222779	0.0175467	0.0203245	0.0193376	0.00203506	0.0238867	0.0210979	0.0288464	0.0191582	0.0212993	0.0228577	0.00374618	0.0619653	0.0433686
PE 38:3		770.6	C43H81O8PN	[M+H]+	x	0.0865207	0.106067	0.0945155	0.0962605	0.10847	0.0983666	0.00895766	0.185213	0.16685	0.188112	0.177441	0.165007	0.176525	0.0104504	0.17087	0.175508	0.159673	0.178309	0.15992	0.168856	0.00868703	0.114579	0.125071	0.0978526	0.0967963	0.0969543	0.106251	0.0129411	0.121912	0.11155	0.100251	0.108789	0.105688	0.109638	0.00804276	0.116021	0.119555	0.10577	0.111756	0.0958469	0.10979	0.00933556	0.15104	0.159018
PE 38:2		772.6	C43H83O8PN	[M+H]+	x	0.123601	0.12728	0.141773	0.151267	0.115249	0.131834	0.0144913	0.18924	0.193546	0.207707	0.205275	0.232777	0.205709	0.0170004	0.246371	0.17909	0.2167	0.210464	0.219889	0.214503	0.0240821	0.137494	0.135212	0.123947	0.129984	0.113113	0.12795	0.00979942	0.146294	0.159357	0.147591	0.140374	0.136174	0.145958	0.00879247	0.129671	0.140652	0.144232	0.156459	0.110046	0.136212	0.0174743	0.158786	0.166246
PE 38:1		774.6	C43H85O8PN	[M+H]+	x	0.0453204	0.0742469	0.0573844	0.055006	0.0508451	0.0565606	0.0108962	0.124818	0.110121	0.141084	0.107856	0.123755	0.121527	0.013372	0.135107	0.150436	0.129259	0.128617	0.13993	0.13667	0.00897691	0.0687471	0.0608453	0.052188	0.0470154	0.0511703	0.0559932	0.00872562	0.0801133	0.086053	0.0724033	0.0666774	0.067071	0.0744636	0.00845213	0.0750726	0.0843914	0.060898	0.076633	0.0674478	0.0728886	0.00900668	0.0929479	0.104807
Total PE					x	62.9335	62.2295	64.3245	64.5564	63.1802	63.4448	0.976999	63.1295	64.3842	64.3303	63.5344	66.2679	64.3293	1.20754	63.3571	65.9267	64.683	64.2996	67.2695	65.1072	1.52006	69.5377	69.1067	69.7656	67.0494	68.237	68.7393	1.1106	69.089	69.3396	69.9026	70.7974	69.3148	69.6887	0.688519	64.7604	66.395	66.3724	66.0512	64.3204	65.5799	0.971165	65.8071	65.0818
PG 24:1	TAG 10:0_24:1	626.402	C30H61O10PN	[M+NH4]+		0	0	0	0	0	0	0	0.00898065	0	0.00713042	0	0	0.00322221	0.00446043	0.00612515	0	0	0	0	0.00122503	0.00273925	0.00150969	0.00177481	0.00104912	0.000773921	0.00347197	0.0017159	0.00105614	0	0	0	0.00303434	0.00213444	0.00103376	0.00145085	0	0.00201569	0.00416347	0	0	0.00123583	0.0018548	0	0
PG 24:0	TAG 10:0_24:0	628.417	C30H63O10PN	[M+NH4]+		0.0969326	0.15733	0.100104	0.0675358	0.0451778	0.0934161	0.0422458	0.0400384	0.0123432	0.0782384	0.0302027	0.0159267	0.0353499	0.0264314	0.00479954	0.060818	0.0190572	0.0555837	0.0211512	0.0322819	0.0245527	0.059784	0.269853	0.0725455	0.0571958	0.0596918	0.103814	0.0930124	0.0406991	0.026205	0.0508072	0.0279183	0.0346781	0.0360615	0.0100538	0.0248256	0.0754798	0.0289427	0.0286629	0.00977768	0.0335377	0.0247207	0.0136159	0.0142978
PG 26:1	TAG 10:0_26:1	654.433	C32H65O10PN	[M+NH4]+		0	0	0.0142729	0.0282751	0.0176516	0.0120399	0.0121447	0.00742134	0.00336601	0.013231	0	0	0.00480367	0.00561447	0	0.00421793	0.00282235	0.00624646	0	0.00265735	0.00271419	0.00501645	0.00823595	0.00362399	0.0097887	0.00777607	0.00688823	0.00250879	0.00223767	0.0056322	0	0.00630161	0.00963905	0.00476211	0.00374039	0.00757177	0.00489428	0.0110458	0.0151498	0.00221021	0.00817438	0.0050891	0.00179831	0
PG 26:0	TAG 10:0_26:0	656.448	C32H67O10PN	[M+NH4]+	x	0.226044	0.292917	0.126253	0.148192	0.169103	0.192502	0.0672831	0.0195264	0.0441886	0.0692612	0.077269	0.0469884	0.0514467	0.0227794	0.0760147	0.105775	0.123369	0.0850901	0.0120582	0.0804614	0.0424324	0.0977244	0.201702	0.113818	0.132054	0.113458	0.131751	0.0409489	0.107894	0.071895	0.098563	0.135101	0.0936008	0.101411	0.0230073	0.09993	0.136942	0.120066	0.118002	0.0864517	0.112278	0.0195012	0.00897734	0.0362876
PG 27:0	TAG 10:0_27:0	670.464	C33H69O10PN	[M+NH4]+		0.0102557	0.0153921	0.00279814	0.00335543	0.0075146	0.00786321	0.0052083	0.00339276	0.00413146	0	0	0	0.00150484	0.00207708	0.00305856	0.011097	0.00500397	0	0.00168973	0.00416986	0.0042853	0.00672277	0.00523687	0.00299219	0.00568493	0.0030437	0.00473609	0.00165857	0.00307957	0.00246385	0.0020325	0.00358443	0.00409281	0.00305063	0.00082958	0	0	0.00824972	0.00563963	0.00457029	0.00369193	0.00362627	0	0.00267936
PG 28:2	TAG 10:0_28:2	680.448	C34H67O10PN	[M+NH4]+		0.0091846	0	0.0145829	0.00204318	0	0.00516214	0.00647987	0	0	0	0.00843954	0	0.00168791	0.00377428	0	0.00619728	0.00662298	0	0.00301699	0.00316745	0.0032097	0.00467465	0	0.00251322	0	0	0.00143758	0.00211161	0	0	0.00135529	0	0	0.000271059	0.000606105	0.0012359	0	0	0	0	0.00024718	0.000552711	0	0
PG 28:1	TAG 10:0_28:1	682.464	C34H69O10PN	[M+NH4]+		0.0413128	0.0423304	0.035827	0.071496	0.0456332	0.0473199	0.0139678	0.0235645	0.00793018	0.0223389	0.00475359	0.00298226	0.0123139	0.00988093	0.0222823	0.0172993	0.0151438	0.0183406	0.0164445	0.0179021	0.00271453	0.0198497	0.022895	0.0236417	0.0141572	0.0194975	0.0200082	0.00374356	0.0220455	0.019206	0.0287471	0.0194227	0.024147	0.0227137	0.00393817	0.0259717	0.0368991	0.0250081	0.0370537	0.0430585	0.0335982	0.00781483	0.00526588	0
PG 28:0	TAG 10:0_28:0	684.48	C34H71O10PN	[M+NH4]+	x	0.508759	0.487709	0.406252	0.218803	0.337265	0.391758	0.11831	0.179429	0.139827	0.153937	0.110713	0.0681168	0.130405	0.0427595	0.144497	0.230825	0.221958	0.195455	0.134984	0.185544	0.0439196	0.223744	0.0839528	0.175063	0.132693	0.200818	0.163254	0.0557499	0.318995	0.218147	0.139606	0.165993	0.111456	0.19084	0.0817214	0.155191	0.162603	0.147563	0.222754	0.116218	0.160866	0.038845	0.0527211	0.014577
PG 29:1	TAG 10:0_29:1	696.48	C35H71O10PN	[M+NH4]+		0	0	0.00338772	0.00364806	0.00983718	0.00337459	0.0040192	0.0060327	0.00412861	0	0	0	0.00203226	0.00286306	0	0	0	0	0	0	0	0.00292363	0	0.0022732	0	0.00133194	0.00130575	0.00131948	0	0.00289717	0	0.00335254	0.000955254	0.00144099	0.001594	0	0	0	0	0	0	0	0	0.00121026
PG 29:0	TAG 10:0_29:0	698.495	C35H73O10PN	[M+NH4]+		0.00474581	0.00475405	0.00181762	0.00250741	0.00762219	0.00428942	0.00228128	0	0	0.00572379	0	0	0.00114476	0.00255976	0.00422304	0	0.00279587	0	0	0.00140378	0.00198733	0	0.00414043	0	0.0015611	0	0.00114031	0.00180822	0	0	0	0.00195353	0.00804775	0.00200026	0.00348488	0.00167644	0.0046591	0.00210483	0	0.00295181	0.00227843	0.00171061	0	0
PG 30:2	TAG 10:0_30:2	708.48	C36H71O10PN	[M+NH4]+		0.00382749	0.00747008	0.0095749	0	0.00327865	0.00483022	0.00374916	0.00395907	0	0	0.00518199	0	0.00182821	0.00254044	0	0	0.00338496	0.00180046	0.00168973	0.00137503	0.00142314	0.0020468	0.00304508	0.00251322	0.00234115	0.00171176	0.0023316	0.000501855	0	0.00150263	0	0	0	0.000300525	0.000671995	0	0.00133154	0.00176791	0	0.00180859	0.000981607	0.000915386	0.00131331	0.00121026
PG 30:1	TAG 10:0_30:1	710.495	C36H73O10PN	[M+NH4]+		0.101102	0.120333	0.0683859	0.0773393	0.071729	0.087778	0.0222485	0.0586159	0.0420162	0.0553074	0.029381	0.0306375	0.0431916	0.0135501	0.0179126	0.037614	0.0484584	0.0384574	0.0112127	0.030731	0.0155452	0.0828607	0.0566389	0.0450415	0.0564497	0.0609296	0.0603841	0.013878	0.0396578	0.0296066	0.0665826	0.0398863	0.0403133	0.0432093	0.0138147	0.0509211	0.0944083	0.0646822	0.061947	0.0686978	0.0681313	0.0161023	0.0106844	0.0217722
PG 30:0	TAG 10:0_30:0	712.511	C36H75O10PN	[M+NH4]+		0.0460887	0.0588631	0.0467449	0.0453898	0.0354007	0.0464974	0.0083292	0	0.00527169	0.0143003	0.0119182	0.0134642	0.00899088	0.006153	0.00924139	0	0.0181923	0.00152479	0.0190103	0.00959376	0.00894258	0.037305	0.0652754	0.003722	0.0262738	0.0182834	0.0301719	0.0231261	0.0127124	0	0.00606703	0.00256368	0.0211441	0.00849744	0.00852974	0.0302883	0.0147826	0.022669	0.0260299	0.0163613	0.0220262	0.00650511	0	0
PG 31:1	TAG 10:0_31:1	724.511	C37H75O10PN	[M+NH4]+		0	0	0	0.00408504	0.00450876	0.00171876	0.00235827	0.00395907	0	0.00258542	0.00207359	0.00661299	0.00304621	0.00244913	0.00203948	0.00345834	0	0	0.00325792	0.00175115	0.00168827	0.0027764	0.00231338	0.00430854	0.00679986	0	0.00323963	0.0025192	0	0.00386321	0.00135529	0	0.00109146	0.00126199	0.0015803	0.0012359	0	0.002441	0.00208199	0	0.00115178	0.00113882	0	0
PG 31:0	TAG 10:0_31:0	726.526	C37H77O10PN	[M+NH4]+		0.00719376	0	0	0	0.00400866	0.00224048	0.00326805	0	0.00778023	0.00403738	0.00531171	0.0036163	0.00414913	0.00283055	0.00246503	0.00115082	0.000172998	0	0.00176512	0.00111079	0.00104607	0.000790882	0.00793572	0	0.00345982	0.00734879	0.00390704	0.00364868	0	0.0129929	0.00337509	0	0.00264029	0.00380167	0.00535994	0	0	0.000467062	0.00231816	0.001939	0.000944845	0.00110545	0.000930779	0
PG 32:2	TAG 10:0_32:2	736.511	C38H75O10PN	[M+NH4]+		0.0376554	0.0391604	0.0630444	0.0504797	0.0651712	0.0511022	0.0128876	0.0243173	0.0455689	0.0315697	0.043977	0.0425319	0.037593	0.00923697	0.0514087	0.0374701	0.0372372	0.0380323	0.0347496	0.0397796	0.00662169	0.0132996	0.0446936	0.0276433	0.0503863	0.0410874	0.035422	0.0149323	0.0279576	0.0209229	0.0234204	0.0156074	0.0309681	0.0237753	0.00600428	0.0145617	0.0493473	0.043015	0.0419917	0.0362746	0.0370381	0.0133936	0.0237264	0.0292965
PG 32:1	TAG 10:0_32:1	738.526	C38H77O10PN	[M+NH4]+	x	0.129055	0.129095	0.166836	0.113449	0.173853	0.142458	0.0263614	0.106515	0.0959976	0.143165	0.114126	0.10868	0.113697	0.0177381	0.124224	0.116431	0.0891174	0.117053	0.090074	0.10738	0.0165245	0.144002	0.125655	0.0823747	0.115329	0.136319	0.120736	0.0240269	0.111548	0.0838454	0.0988513	0.107812	0.106507	0.101713	0.0110039	0.101134	0.117034	0.132714	0.122234	0.0952676	0.113677	0.0153551	0.0810718	0.0448687
PG 32:0	TAG 10:0_32:0	740.542	C38H79O10PN	[M+NH4]+		0	0.00826814	0	0.0265405	0.0178777	0.0105373	0.0115888	0	0	0	0	0.0128075	0.00256151	0.0057277	0	0	0	0	0.00356589	0.000713179	0.00159472	0	0.00502982	0	0	0	0.00100596	0.0022494	0	0.00746676	0	0	0	0.00149335	0.00333924	0.00322999	0	0.00614507	0	0	0.00187501	0.0027666	0	0
PG 33:2	TAG 10:0_33:2	750.526	C39H77O10PN	[M+NH4]+		0	0.00905408	0	0.00306411	0.00560123	0.00354388	0.00387116	0.00263994	0.00460416	0.0053535	0	0	0.00251952	0.00250438	0.00203948	0	0.00206116	0	0	0.000820127	0.00112303	0	0	0.00167584	0	0	0.000335168	0.000749459	0	0	0	0.00208078	0	0.000416156	0.000930553	0	0	0	0	0.00371309	0.000742618	0.00166055	0	0.00138282
PG 33:1	TAG 10:0_33:1	752.542	C39H79O10PN	[M+NH4]+		0	0	0	0	0	0	0	0	0	0	0	0	0	0	0	0	0	0	0	0	0	0	0	0	0	0	0	0	0	0	0	0	0	0	0	0.020479	0.0314359	0	0.00579437	0.0284533	0.0172325	0.0138381	0.0400072	0.022184
PG 33:0	TAG 10:0_33:0	754.558	C39H81O10PN	[M+NH4]+		0	0	0	4.49752e-05	0	8.99503e-06	2.01135e-05	0.00358096	0	0	0	0	0.000716193	0.00160146	0	0.00257618	0.00278148	0	0	0.00107153	0.00146905	0	0.00130398	0	9.00809e-05	0	0.000278813	0.000574413	0	0	0	0	0	0	0	0	0	0	0	0	0	0	0	0
PG 34:4	TAG 10:0_34:4	760.511	C40H75O10PN	[M+NH4]+		0.00667112	0.0209281	0.00172702	0.00370313	9.80429e-05	0.00662547	0.00836224	0.000860049	0.0109143	0.000486626	0	0.00360858	0.00317391	0.00454841	0.00203948	0	0.011627	0.00213748	0.0137555	0.00591189	0.00629239	0.0020468	0	0.00358955	0.00234115	0.00133194	0.00186189	0.00132251	0	0.00450027	0.00971812	0.00342373	0.000879728	0.00370437	0.00382683	0	0.000444057	0.00153882	6.43267e-05	0.00186263	0.000781967	0.000863325	0	0
PG 34:3	TAG 10:0_34:3	762.526	C40H77O10PN	[M+NH4]+		0.0869902	0.0338239	0.0403793	0.0428502	0.0494267	0.050694	0.0210448	0.030185	0.0511508	0.0343989	0.0512743	0.047674	0.0429366	0.00993642	0.0338153	0.0495196	0.0745241	0.0375664	0.0449467	0.0480744	0.0160094	0.0311597	0.062975	0.06327	0.0400937	0.0270409	0.0449079	0.0172844	0.0154272	0.0266429	0.0601217	0.0227954	0.0510904	0.0352155	0.019311	0.0473031	0.026652	0.0518534	0.0271288	0.0251251	0.0356125	0.0128713	0.0403891	0.0196175
PG 34:2	TAG 10:0_34:2	764.542	C40H79O10PN	[M+NH4]+	x	0.171188	0.029989	0.232022	0.155206	0.156496	0.14898	0.0735582	0.0927675	0.128948	0.227402	0.180335	0.129867	0.151864	0.0524832	0.181452	0.208922	0.284104	0.132833	0.118093	0.185081	0.066341	0.106525	0.194015	0.0664252	0.238795	0.130203	0.147192	0.0690094	0.109275	0.218799	0.111627	0.120557	0.142022	0.140456	0.0456604	0.201773	0.106519	0.207932	0.0408948	0.103841	0.132192	0.0713724	0.0705955	0.145589
PG 34:1	TAG 10:0_34:1	766.558	C40H81O10PN	[M+NH4]+	x	0.064121	0.0843975	0.144536	0.10844	0.076716	0.0956422	0.0317515	0.125393	0.0752778	0.112181	0.095768	0.0854764	0.0988193	0.0201634	0.0927461	0.116546	0.1371	0.115335	0.105935	0.113533	0.01626	0.102816	0.0898999	0.0703416	0.104181	0.0804898	0.0895457	0.014502	0.0854554	0.047866	0.0524212	0.0596083	0.0585965	0.0607895	0.0145916	0.0475708	0.0887821	0.0863489	0.106175	0.0584128	0.077458	0.0239162	0.0388325	0.096484
PG 34:0	TAG 10:0_34:0	768.573	C40H83O10PN	[M+NH4]+		0	0	0	0	0	0	0	0.0104616	0	0	0	0	0.00209232	0.00467857	0	0	0.00550755	0	0	0.00110151	0.00246305	0	0.00177677	0	0	0	0.000355354	0.000794595	0	0	0.00206266	0	0	0.000412533	0.000922451	0	0	0	0	0	0	0	0	0
PG 35:3	TAG 10:0_35:3	776.542	C41H79O10PN	[M+NH4]+		0.00520429	0.00317005	0.00456686	0.0125478	0	0.00509779	0.00462328	0	0	0.0038773	0.00207359	0	0.00119018	0.00175004	0	0	0	0	0	0	0	0.00350731	0.00803769	0	0.0031212	0.00913025	0.00475929	0.00376679	0.0100994	0.00600858	0.00338693	0.00589607	0	0.0050782	0.00372142	0.00202967	0.019111	0.0304723	0.00338362	0.00180859	0.011361	0.0129158	0	0
PG 35:2	TAG 10:0_35:2	778.558	C41H81O10PN	[M+NH4]+		0.00591583	0.0220973	0.00499968	0.00707693	0.00901752	0.00982144	0.00702455	0.00263994	0	0.0034945	0.00497726	0.00272334	0.00276701	0.00180893	0	0.00518881	0.00206116	0.00213748	0	0.00187749	0.00212815	0.0069615	0.00432175	0.00502645	0.00638041	0.00261792	0.00506161	0.00172257	0.00282135	0.00187449	0.0200855	0	0.00238721	0.00543372	0.00826098	0.00703641	0.000870359	0.00844015	0.00556544	0.0240995	0.00920238	0.00880125	0	0
PG 35:1	TAG 10:0_35:1	780.573	C41H83O10PN	[M+NH4]+		0	0.00302444	0.00259999	0.0131613	0.00156871	0.00407089	0.00521363	0	0	0.00224042	0.0015822	0	0.000764523	0.00107242	0.00466054	0.00510818	0	0.00260251	0	0.00247424	0.00244835	0	0.00237414	0	0.00717357	0.0014533	0.0022002	0.00295822	0	0.00206839	4.95057e-05	0.00300627	0.00146991	0.00131881	0.00130217	0	0.00124561	0.0013556	0.000665552	0	0.000653351	0.000651498	0.00206316	0
PG 36:4	TAG 10:0_36:4	788.542	C42H79O10PN	[M+NH4]+		0.0632197	0.0452724	0.103847	0.109131	0.0922237	0.0827387	0.0274626	0.0867146	0.096853	0.0832615	0.0704809	0.07482	0.082426	0.0103413	0.127952	0.0880883	0.0624901	0.0841075	0.0532558	0.0831788	0.0289528	0.0721094	0.0874732	0.0602657	0.04473	0.109652	0.0748462	0.0249899	0.0478378	0.067987	0.0468538	0.094719	0.0894653	0.0693726	0.0224662	0.0718369	0.0476352	0.0377961	0.0137085	0.0498895	0.0441732	0.0210874	0.0433256	0.0366428
PG 36:3	TAG 10:0_36:3	790.558	C42H81O10PN	[M+NH4]+	x	0.122646	0.0876686	0.155696	0.125258	0.105763	0.119406	0.025274	0.0686856	0.151446	0.125778	0.0840592	0.0687584	0.0997454	0.0371537	0.0438296	0.0663976	0.115039	0.0639257	0.17014	0.0918664	0.0509915	0.0286998	0.0871172	0.0785973	0.129809	0.0725783	0.0793604	0.036119	0.0883267	0.105011	0.0876051	0.0790132	0.115515	0.0950943	0.0147974	0.114266	0.0717164	0.0571522	0.0405954	0.0689963	0.0705452	0.0273478	0.0870758	0.0675914
PG 36:2	TAG 10:0_36:2	792.573	C42H83O10PN	[M+NH4]+		0.0438436	0.0590833	0.0500481	0.0697652	0.0369805	0.0519441	0.0128616	0.0717876	0.115089	0.0476357	0.0802995	0.0759032	0.0781429	0.0242164	0.0577185	0.0777158	0.0537846	0.000951454	0.047814	0.0475969	0.0283889	0.0749575	0.03107	0.0379944	0.078299	0.022051	0.0488744	0.0259856	0.0310039	0.0478175	0.0262517	0.062689	0.0487462	0.0433016	0.0147296	0.0247611	0.0675409	0.0318722	0	0.0363952	0.0321139	0.0242839	0.0363166	0.0434842
PG 36:1	TAG 10:0_36:1	794.589	C42H85O10PN	[M+NH4]+		0	0.00644323	0.00299305	0.00699946	0.00484199	0.00425555	0.0028444	0	0.00531678	0.00236676	0.0104142	0	0.00361955	0.00438234	0	0	0.00112414	0.00659387	0.0136757	0.00427874	0.00592092	0	0	0.00269482	0.0256174	0.0150585	0.00867415	0.0113365	0	0.00331019	0.00889502	0	0.00300078	0.0030412	0.00363452	0.00276324	0	0.00220401	0.00182213	0	0.00135788	0.00128396	0	0.0116778
PG 37:2	TAG 10:0_37:2	806.589	C43H85O10PN	[M+NH4]+		0.00290779	0	0	0	0	0.000581558	0.0013004	0	0	0	0	0	0	0	0.00233027	0	0	0	0	0.000466054	0.00104213	0	0	0	0	0.00294875	0.000589749	0.00131872	0	0	0.00135529	0	0	0.000271059	0.000606105	0	0	0.00235696	0.00208199	0	0.000887789	0.00121954	0	0
PG 37:1	TAG 10:0_37:1	808.604	C43H87O10PN	[M+NH4]+		0	0	0	0	0	0	0	0.00772823	0	0	0	0	0.00154565	0.00345617	0	0.00201823	0	0	0	0.000403646	0.00090258	0.0027764	0	0	0	0.00357918	0.00127112	0.00176354	0	0	0	0	0	0	0	0	0	0	0	0	0	0	0	0
PG 38:2	TAG 10:0_38:2	820.604	C44H87O10PN	[M+NH4]+		0.00214367	0.00679005	0.00206284	0	0	0.00219931	0.00277356	0.0058445	0	0	0	0.00272334	0.00171357	0.00259293	0	0.00201823	0.00206116	0.00281354	0.00168973	0.00171653	0.00104408	0.00306955	0	0.0022732	0.00657727	0	0.002384	0.0027126	0	0.00150263	0.00135529	0	0.00109146	0.000789875	0.000735946	0.00291234	0	0.00117886	0.00121501	0	0.00106124	0.00119546	0.00243852	0
Total PG					x	1.79701	1.77537	1.80536	1.52039	1.55436	1.6905	0.140721	0.995041	1.05215	1.2493	1.02461	0.843919	1.033	0.145272	1.01688	1.25645	1.3476	1.00859	0.923975	1.1107	0.181289	1.13966	1.47874	0.955277	1.30216	1.1529	1.20575	0.196033	1.07707	1.04004	0.952552	0.98632	1.00568	1.01233	0.0480973	1.0605	1.16235	1.14155	0.93296	0.888185	1.03711	0.122643	0.561149	0.610853
PI 28:1		770.48	C37H73O13PN	[M+NH4]+	x	0.410827	0.555652	0.280225	0.34488	0.211518	0.36062	0.131815	0.126913	0.150667	0.22717	0.186786	0.0730706	0.152921	0.0585604	0.185875	0.21606	0.215493	0.144775	0.0622718	0.164895	0.064332	0.31966	0.266149	0.201362	0.0875648	0.200274	0.215002	0.0869086	0.191902	0.178971	0.202838	0.125431	0.0894548	0.157719	0.0483693	0.126186	0.17928	0.271177	0.131389	0.165591	0.174725	0.0583981	0.0219908	0.110293
PI 28:0		772.495	C37H75O13PN	[M+NH4]+	x	0.498664	0.359922	0.433614	0.552441	0	0.368928	0.21845	0.136576	0.0291898	0.187971	0.252954	0.0762839	0.136595	0.0885327	0.330594	0.144645	0.158579	0.108105	0.109416	0.170268	0.0922833	0.271523	0.26705	0.229994	0.164294	0.361235	0.258819	0.0715614	0.25441	0.43811	0.141437	0.311358	0.202591	0.269581	0.113232	0.146452	0.181554	0.0892778	0.215162	0.154958	0.157481	0.0466004	0.053722	0.119029
PI 30:2		796.495	C39H75O13PN	[M+NH4]+		0.122683	0.0883187	0.0967606	0.0753206	0.146111	0.105839	0.0284001	0.0793675	0.0569235	0.0393412	0.0184488	0.0240958	0.0436354	0.0249397	0.0423171	0.0305276	0.0785405	0.0500759	0.0177527	0.0438428	0.0229298	0.0924695	0.114476	0.106882	0	0.0618057	0.0751266	0.0465806	0.116856	0.0279954	0.0498259	0.0385112	0.0346901	0.0535756	0.0362504	0.052889	0.05817	0	0.0820171	0.0719348	0.0530022	0.0317658	0.0155287	0.0308942
PI 30:1		798.511	C39H77O13PN	[M+NH4]+	x	0.917894	1.3747	0.772923	0	1.06107	0.825316	0.512313	0	0.247802	0.500876	0.459205	0.259879	0.293552	0.19989	0	0.30255	0.26263	0.41594	0.187322	0.233688	0.15456	0.857319	0	0.629971	0.33504	0.480288	0.460524	0.321861	0.55889	0.511709	0	0.211832	0.381834	0.332853	0.229629	0.593848	0.673992	0.526512	0.623543	0	0.483579	0.275544	0.150841	0
PI 30:0		800.527	C39H79O13PN	[M+NH4]+		0.0530352	0	0.0552139	0.135909	0.169114	0.0826546	0.0685082	0.127197	0.143402	0.0746883	0.101696	0.0720433	0.103805	0.0315284	0.15267	0.0118065	0.0944384	0.108401	0.0695872	0.0873806	0.0519192	0.0297574	0.118029	0.0644395	0.121658	0.00861675	0.0685001	0.0509469	0.137494	0.0487007	0.0810961	0.123005	0.0418316	0.0864253	0.0429714	0.0476914	0	0.051905	0.0321115	0.0331798	0.0329775	0.0203903	0.00436527	0.0564374
PI 31:2		810.511	C40H77O13PN	[M+NH4]+		0.00185511	0.00395821	0.0121838	0.0189768	0.00500394	0.00839558	0.0070761	0.00759353	0	0	0.00413306	0	0.00234532	0.00343662	0.00326665	0.0027395	0.00306232	0	0.002057	0.0022251	0.00132568	0.00377725	0.00308743	0.00152248	0.00319291	0	0.00231601	0.00154053	0.0113192	0	0.00345177	0	0.00301952	0.00355809	0.00463292	0.00305743	0.00841187	0.00229204	0.00168027	0.00740102	0.00456853	0.00310653	0	0.00743457
PI 31:1		812.527	C40H79O13PN	[M+NH4]+		0.0456907	0.0409243	0.109095	0.0878033	0.050492	0.0668012	0.0300464	0.0912479	0.0113247	0.0105381	0.0352343	0.0383069	0.0373304	0.0328122	0.0252963	0.0186963	0.0278406	0.0388537	0.0126073	0.0246589	0.00990978	0.030431	0.148421	0.0556564	0	0.0352149	0.0539446	0.0564411	0.0667758	0.0582059	0.012377	0.0596198	0.0415585	0.0477074	0.0218047	0.0591704	0.108144	0.0557154	0.0135477	0.0206091	0.0514373	0.037682	0.0136082	0.00964289
PI 31:0		814.542	C40H81O13PN	[M+NH4]+		0.036708	0.0168465	0.028636	0.0198263	0.0239896	0.0252013	0.00781605	0.00137344	0.00268196	0.00349526	0.017427	0.00633228	0.006262	0.00650062	0.0242527	0.00654244	0.0381647	0.00920497	0.00280221	0.0161934	0.0147393	0.0072848	0.00421452	0	0	0.00642149	0.00358416	0.00345814	0.00978803	0.010929	0.00840425	0.0145507	0.00609446	0.00995329	0.0031387	0.00133842	0	0	0.0230266	0.00868941	0.00661088	0.00986157	0	0.0114573
PI 32:2		824.527	C41H79O13PN	[M+NH4]+	x	1.08136	0.669894	0.734702	0.673366	1.88199	1.00826	0.51726	0.164857	0.311948	0.279604	0.520683	0.353411	0.3261	0.129393	0.742812	0.295361	0.276622	0.224124	0.442849	0.396354	0.209996	0.705889	0	0.350223	0.47608	0.523373	0.411113	0.262887	0.0784374	0.821928	0.300547	0.497345	0.594962	0.458644	0.283552	0.437324	0.310896	0	0	0	0.149644	0.209727	0.0983468	0
PI 32:1		826.542	C41H81O13PN	[M+NH4]+	x	1.71707	1.90026	1.36389	0	1.85514	1.36727	0.792762	0	0.623957	0	0.894834	0.736469	0.451052	0.422847	0.514956	0.610757	0.708114	0.42687	0.537168	0.559573	0.105814	0	0	0.694057	0.788028	0.740308	0.444479	0.40711	0.905309	0	0.899371	0	1.1513	0.591196	0.549177	0	0	1.12357	1.16257	0	0.457228	0.626238	0.298452	0
PI 32:0		828.558	C41H83O13PN	[M+NH4]+		0.0520298	0.100749	0.085925	0.161019	0.00367695	0.0806798	0.0583842	0.121287	0.0771134	0.0949411	0	0	0.0586683	0.0558144	0.0912313	0.0564838	0.0544367	0.0715289	0.0324244	0.061221	0.0218207	0.0757369	0.107413	0.0313583	0.0631974	0.0698645	0.0695141	0.0272533	0.0983199	0.0882156	0.00525947	0.130427	0	0.0644445	0.0585711	0.0613598	0.0347045	0	0.0153551	0.0954026	0.0413644	0.0379203	0	0.0427229
PI 33:2		838.542	C42H81O13PN	[M+NH4]+		0.0127872	0.0383181	0.018512	0.0370456	0.0252648	0.0263855	0.011227	0	0.00534765	0.0193767	0.00734656	0.00391183	0.00719656	0.00732082	0.00681553	0.0185254	0.0286204	0.00846976	0.00400497	0.0132872	0.010171	0.00507967	0.010407	0.0106554	0.0144606	0.0140144	0.0109234	0.0037601	0.0487632	0.0106848	0.00355426	0.0263951	0.00379289	0.018638	0.0192279	0.0208253	0.0156608	0.0124406	0.0188837	0.0155514	0.0166724	0.00325288	0.00751397	0.0109037
PI 33:1		840.558	C42H83O13PN	[M+NH4]+		0.05162	0.067852	0.0384249	0.136702	0.0700849	0.0729367	0.0378993	0.0907156	0.0683324	0.0664999	0.0778838	0.0422687	0.0691401	0.0178301	0.0538576	0.0135888	0.0207702	0.0355314	0.0297385	0.0306973	0.0154267	0.0708942	0.0691388	0.0133406	0.0664808	0.0604148	0.0560538	0.0242054	0.0784099	0.060726	0.0225188	0.0369291	0.0512194	0.0499606	0.0215041	0.0416805	0.0352521	0.0659902	0.0957036	0.0448197	0.0566892	0.0246695	0.0691272	0.0161398
PI 33:0		842.573	C42H85O13PN	[M+NH4]+		0	0.0379296	0.01545	0.0383859	0.0116084	0.0206748	0.0169437	0.0175246	0	0.00943853	0.0544599	0	0.0162846	0.0225618	0.0373203	0	0.067851	0.0103659	0.0067476	0.024457	0.0281017	0.0181287	0.0306858	0.0391375	0.00987072	0	0.0195645	0.015697	0.0137214	0.0191014	0.0117564	0	0.00300636	0.0095171	0.00786628	0.0370366	0.0396377	0.0281488	0.023072	0.0290213	0.0313833	0.00680466	0.0242699	0.0158054
PI 34:3		850.542	C43H81O13PN	[M+NH4]+	x	0.566467	0.282979	0.277219	0.260584	0.451764	0.367803	0.135475	0.319939	0.379772	0.239016	0.380055	0.38687	0.34113	0.0631997	0.207528	0.18462	0.204294	0.231105	0.335324	0.232574	0.0597629	0.0885144	0.167576	0.110442	0.353958	0.362549	0.216608	0.132521	0.172654	0.187104	0.180717	0.217575	0.341061	0.219822	0.0698723	0.0723631	0.142528	0.156392	0.137927	0.148492	0.131541	0.0337951	0.125236	0.090947
PI 34:2		852.558	C43H83O13PN	[M+NH4]+	x	1.56484	1.21376	0.99279	1.35821	1.46998	1.31991	0.224861	1.32568	1.31396	0.757719	1.19808	1.29155	1.1774	0.239909	0.908092	0.655911	0.872961	0.952442	1.07677	0.893236	0.153416	1.24729	0.769717	0.549548	1.16034	1.20123	0.985625	0.309136	0.893685	0.896826	0.570086	0.944919	1.24602	0.910308	0.23985	1.19092	0	0	0.893708	0.731738	0.563274	0.539923	1.17939	0.545224
PI 34:1		854.573	C43H85O13PN	[M+NH4]+	x	0.547162	0.641667	0.445652	0.732186	0.751018	0.623537	0.128317	0.327097	0.343569	0.567576	0.543871	0.475463	0.451515	0.111474	0.366222	0.320129	0.361544	0.376858	0.294608	0.343872	0.0349662	0.542366	0.505479	0.267248	0.539508	0.353302	0.441581	0.124514	0.279249	0.371101	0.372572	0.525364	0.446175	0.398892	0.0922096	0.639363	0.645921	0	0	0.456566	0.34837	0.326972	0.252473	0.318661
PI 35:2		866.573	C44H85O13PN	[M+NH4]+		0.0658893	0.0348391	0.00997283	0.0516139	0.0491055	0.0422841	0.0211556	0.0182608	0.0346671	0.0503087	0.0489346	0.00696684	0.0318276	0.0190025	0.0318084	0.0275265	0.013978	0.0376893	0.030635	0.0283274	0.00882659	0.02214	0.0224152	0.0204415	0.0523026	0.0281185	0.0290836	0.0132987	0.05217	0.0319723	0.020056	0.0341785	0.035856	0.0348466	0.0114955	0.0337165	0.0380345	0.044033	0.0445691	0.0360919	0.039289	0.00482788	0.0294703	0.0345283
PI 35:1		868.589	C44H87O13PN	[M+NH4]+		0.0187293	0.088321	0.0220506	0.0580053	0.0285899	0.0431392	0.0296423	0.0425401	0.0492572	0.0660513	0.0359355	0.0168038	0.0421176	0.0180484	0.044628	0.0664592	0.0529929	0.0012549	0.00615983	0.034299	0.0290437	0.0211541	0.0384794	0.00962836	0.0246969	0.02796	0.0243837	0.0104848	0.0278635	0.0378221	0.00228688	0.0474146	0.0108189	0.0252412	0.0186529	0.039428	0.0166001	0.0274837	0.00106418	0.00570805	0.0180568	0.0157238	0.0402884	0.00705894
PI 35:0		870.605	C44H89O13PN	[M+NH4]+		0	0.012488	0	0.00554063	0	0.00360573	0.0055146	0.0127723	0	0	0.0236841	0.00506982	0.00830525	0.0100609	0	0.0195977	0	0.0239447	0	0.00870848	0.0120232	0	0	0.0031925	0	0.0104766	0.00273382	0.00454374	0.0132799	0	0.0043045	0.00602824	0.0170202	0.00812657	0.00690482	0.0310252	0.0335637	0.00666482	0.00588328	0.0415912	0.0237456	0.0164216	0	0.0379564
PI 36:4		876.558	C45H83O13PN	[M+NH4]+	x	1.23945	0.781302	0.396517	0.524774	0.996031	0.787614	0.342663	0.576037	1.19615	0.379859	0.593446	1.14264	0.777625	0.367822	0.547087	0.438697	0.420731	0.569721	0.794688	0.554185	0.149399	0.169188	0.308845	0.178402	0.925193	0.770309	0.470387	0.353155	0.351877	0.440412	0.361576	0.58624	0.794285	0.506878	0.186049	0.217639	0.152297	0.148703	0.108538	0.147262	0.154888	0.0393357	0.316796	0.175133
PI 36:3		878.573	C45H85O13PN	[M+NH4]+	x	1.06962	0.728512	0.580145	0.545021	0.878731	0.760406	0.217669	0.806172	1.16635	0.553913	0.792332	1.1637	0.896492	0.264852	0.633887	0.6266	0.522646	0.753951	0.856101	0.678637	0.128656	0.295375	0.40475	0.243326	0.968108	0.75657	0.533626	0.314692	0.35413	0.515096	0.404358	0.684703	0.815858	0.554829	0.193328	0.346818	0.197973	0.187944	0.130882	0.206035	0.21393	0.0799192	0.345155	0.194521
PI 36:2		880.589	C45H87O13PN	[M+NH4]+	x	0.466913	0.495985	0.35658	0.333768	0.420809	0.414811	0.0694598	0.376478	0.43479	0.232049	0.372955	0.394765	0.362208	0.0767927	0.276659	0.207776	0.272653	0.261234	0.290126	0.26169	0.0318582	0.296792	0.201008	0.182943	0.309613	0.297014	0.257474	0.0603554	0.292386	0.216197	0.191743	0.308402	0.347891	0.271324	0.0652936	0.260058	0	0.177366	0	0.23251	0.133987	0.125884	0.272903	0.256601
PI 36:1		882.605	C45H89O13PN	[M+NH4]+		0.010472	0	0.039245	0.0670988	0.0547373	0.0343106	0.0285577	0.0201552	0.0221148	0	0	0.024227	0.0132994	0.0122257	0.0293624	0.0202081	0	0.0301449	0	0.0159431	0.0150692	0.0128861	0.0264285	0.00329558	0.00508304	0.0299108	0.0155208	0.0121593	0.0455419	0.0523918	0.0198206	0.0254538	0.0209034	0.0328223	0.0150844	0.0163128	0.0482244	0.0315202	0.028831	0.0122515	0.027428	0.014187	0.00348479	0.00401191
PI 38:2		908.62	C47H91O13PN	[M+NH4]+		0.0207934	0.016573	0.00154822	0.014523	0.000167118	0.010721	0.00929622	0.0260027	0.00596177	0.0447929	0.0357813	0.0185217	0.0262121	0.0150506	0.0281398	0.0303585	0.0348197	0.0137148	0.017784	0.0249634	0.0088659	0.0124743	0.0283092	0.0125137	0.0138644	0.0199528	0.0174229	0.0068221	0.0156814	0	0.0122086	0.00117396	0.0120134	0.00821547	0.00712716	0.00588579	0.00207432	0	0.00203544	0.00523836	0.00304678	0.00245532	0.0135602	0.00753512
PI 38:1		910.636	C47H93O13PN	[M+NH4]+		0	0.00500104	0.00385161	0.00732585	0.00190467	0.00361663	0.00281695	0.0147214	0.00760183	0	0.00205774	0.00919297	0.00671478	0.00586962	0.000315048	0.00226355	0.00651537	0.000535355	0.000945516	0.00211497	0.00257333	0.00542924	0.0118278	0.000698001	0.000261502	0	0.00364331	0.00508824	0.00417254	0.00293267	0	0.00222833	0.000727101	0.00201213	0.00167791	0.000571861	0	0.00155526	0.00238639	0	0.000902702	0.00104479	0	0.00796269
PI 38:0		912.651	C47H95O13PN	[M+NH4]+		0	0	0	0.00652556	0.00210988	0.00172709	0.00283374	0	0	0	0	0	0	0	0.0167812	0.0119039	0.000122591	0.009858	0	0.00773315	0.00744144	0.00692322	0.000956218	0.00335844	0	0.000959602	0.0024395	0.00279685	0.00331302	0	0.000759701	0.0172501	0.00330946	0.00492646	0.00704844	0.0141927	0	0.00443762	0	0.0092095	0.00556796	0.00614265	0	0
Total PI					x	10.5725	9.55674	7.17113	6.24684	10.62	8.83345	2.01204	4.83051	6.68287	4.40522	6.65822	6.62184	5.83973	1.1257	5.30177	4.34033	4.79842	4.9147	5.21989	4.91502	0.382879	5.20849	3.62486	4.01364	6.4828	6.42018	5.14999	1.32387	5.0764	5.02713	3.88292	4.97633	6.69729	5.13202	1.00606	4.49715	2.92292	3.01313	3.79388	2.67985	3.38139	0.750508	3.33652	2.1109
PS 30:2		704.448	C36H67O10PN	[M+H]+		0.0037509	0.000265849	0.00559621	0	0	0.00192259	0.00259691	0.00530352	0.000698671	0.00350031	0.00127731	0.00181119	0.0025182	0.00187569	0.00192106	0.003791	0.00183101	0.00110363	0.00213892	0.00215712	0.000992698	0.0064442	0.00339144	0.00185433	0.000771708	0.000791787	0.00265069	0.00237485	0	0	0	0.00289352	0.00149862	0.00087843	0.00130002	0.004056	0.00570073	0.000406189	0.000411484	0	0.00211488	0.00259423	0.000824715	0.00503682
PS 30:1		706.464	C36H69O10PN	[M+H]+		0.0144457	0.00919087	0.0355185	0.00864702	0.017283	0.017017	0.0109578	0.0319669	0.0147186	0.0409311	0.0136794	0.0118191	0.022623	0.0130546	0	0.0216072	0.104932	0.0371422	0.0016436	0.0330649	0.0429922	0.0311106	0.0197836	0.0183474	0.00509254	0.00923742	0.0167143	0.010128	0.00693874	0.0187474	0.00523023	0.00774166	0.00923501	0.00957861	0.00532533	0.00751826	0.0235611	0.010109	0.020777	0	0.0123931	0.00971575	0	0.056598
PS 30:0		708.48	C36H71O10PN	[M+H]+		0.00855384	0.0184308	0.0155055	0.0116336	0.0081465	0.012454	0.00445737	0.015454	0.00360269	0.0180327	0.00880115	0.00868655	0.0109154	0.00579154	0.000635312	0.0107236	0.00538518	0.0066745	0.0122376	0.00713124	0.00459441	0	0	0	0	0	0	0	0	0.0102243	0.00592485	0	0	0.00322983	0.00467657	0.0184372	0.00757657	0.0106847	0.00460359	0.00600293	0.00946102	0.00550396	0.00536022	0.014728
PS 32:2		732.48	C38H71O10PN	[M+H]+	x	0.111276	0.0872311	0.110679	0.158479	0.0600546	0.105544	0.0362837	0.211077	0.0513995	0.0956881	0.118215	0.0370269	0.102681	0.0688843	0.211793	0	0.202899	0.263863	0.0409668	0.143904	0.115957	0.0516579	0.118723	0.13409	0.13631	0.0459799	0.097352	0.044864	0.0285702	0.054766	0.117361	0.105151	0.0649832	0.0741664	0.0366251	0	0.0680853	0	0.0373007	0.090024	0.039082	0.0402935	0.0792886	0
PS 32:1		734.495	C38H73O10PN	[M+H]+	x	0.396649	0.37216	0.402701	0.183773	0.198116	0.31068	0.110016	0.489066	0.270891	0.653754	0.205875	0.214275	0.366772	0.197263	0.234937	0.749491	0.252206	0.272151	0.233749	0.348507	0.2247	0.137006	0.118927	0.119106	0.212774	0	0.117562	0.0762699	0.144077	0.196161	0	0.0641209	0.039319	0.0887356	0.0798824	0.211671	0	0.107569	0	0	0.0638481	0.0948591	0.581682	0.24046
PS 32:0		736.511	C38H75O10PN	[M+H]+		0	0	0	0	0.00178233	0.000356466	0.000797081	0	0	0	0.0031515	0.00492174	0.00161465	0.00229783	0.0206564	0	0.0047879	0.0103227	0.00035979	0.00722536	0.00859169	0	0	0.00137886	0	0.00693747	0.00166326	0.00300822	0	0	0.00417993	0	0.00227045	0.00129008	0.00189111	0	0.012858	0	0.0201722	0.0229766	0.0112014	0.0108722	0	0.0122139
PS 33:2		746.495	C39H73O10PN	[M+H]+		0.00945753	0.00866729	0.00271868	0.0145876	0.0114655	0.00937934	0.0043691	0.00307946	0.00120427	0.00166601	0.00782873	0.00204452	0.0031646	0.00269744	0.00468581	0.00166354	0.00825473	0.00165631	0.00257162	0.0037664	0.00279698	0.00676519	0.00348225	0.00251427	0.00313206	0.00467901	0.00411456	0.00167858	0.0112786	0.00759966	0.00532082	0.00735341	0.000984865	0.00650746	0.00376095	0.0116421	0.00482702	0.0123238	0.00673747	0.00920618	0.00894731	0.00318551	0.00445072	0.0102142
PS 33:1		748.511	C39H75O10PN	[M+H]+		0.0220571	0.0328161	0.0362069	0.04451	0.0366279	0.0344436	0.00814382	0.0134118	0	0.0336839	0.0214041	0.0106836	0.0158367	0.0125773	0.00894446	0.0200872	0.0173723	0.0207068	0.0234779	0.0181177	0.00556818	0.0190847	0.0359312	0.00196535	0.0353392	0.0056779	0.0195997	0.0159648	0	0.0394943	0.00430482	0.0124155	0.00436595	0.0121161	0.0159494	0.0399621	0.0303226	0.0105926	0.00950213	0.0450095	0.0270778	0.0164221	0.00689819	0.0343534
PS 33:0		750.526	C39H77O10PN	[M+H]+		0	0	0	0	0	0	0	0.000466832	0.00205277	0.00530037	0	0	0.001564	0.00225252	0.00261344	0	0	0	0	0.000522688	0.00116877	0	0	0.00320736	0	8.30024e-05	0.000658073	0.00142555	0.00406828	0	0.000854866	0	0	0.000984629	0.00176311	0	0.00197509	0	0.00135669	0	0.000666355	0.000938273	0.0039784	0.00279515
PS 34:4		756.48	C40H71O10PN	[M+H]+		0.0347545	0.0356498	0.0421652	0.0396696	0.0638689	0.0432216	0.0119276	0.0280743	0.0409002	0.0180504	0.0475171	0.0427876	0.0354659	0.0121069	0.0472763	0.0657273	0.0426861	0.0638282	0.0411677	0.0521371	0.0117755	0.0536379	0.0277717	0.05662	0.0397157	0.0369595	0.042941	0.012019	0.0284016	0.0206329	0.0135841	0.0192838	0.0206628	0.0205131	0.00528647	0.0199318	0.00146414	0.0108016	0.0169759	0.0203606	0.0139068	0.00793464	0.0262327	0.0440224
PS 34:3		758.495	C40H73O10PN	[M+H]+	x	0.239705	0.256148	0.127473	0.26298	0.180205	0.213302	0.0580148	0.308579	0.216021	0.435091	0	0.190512	0.230041	0.160384	0.38629	0.161724	0.361004	0.244456	0.16391	0.263477	0.106329	0.350125	0.301665	0.271155	0.181914	0.167585	0.254489	0.0782128	0.110758	0	0	0.167305	0.157078	0.0870282	0.0822531	0.318328	0.534532	0.244947	0.235256	0.432018	0.353016	0.128393	0.23138	0
PS 34:2		760.511	C40H75O10PN	[M+H]+	x	0.473566	0.701312	0.706124	1.07943	0.607036	0.713494	0.225284	1.00931	0.560135	1.23046	1.04404	0.467211	0.86223	0.330749	0	0.931424	1.12905	1.51709	0	0.715513	0.686308	0.682782	1.30666	0.700797	0.515469	0.304107	0.701963	0.373864	0	0.709904	0.711684	0.69639	0.286775	0.480951	0.324457	1.60069	0	0.312096	0.25593	1.71474	0.776691	0.813818	2.1503	1.23531
PS 34:1		762.526	C40H77O10PN	[M+H]+	x	0.673113	0.257347	0.659809	0.682529	0.3407	0.5227	0.206461	1.1677	0.537133	0.910279	0.9888	0.230501	0.766883	0.377809	1.44126	0	0.25928	0	0	0.340107	0.625716	0	0.00446514	0.79101	0.576874	0.173476	0.309165	0.357309	0.948434	0.234669	0.775139	0.0978738	0.164054	0.444034	0.389262	0.20569	0.30811	0.985643	0.577173	0.203608	0.456045	0.332954	0	1.28554
PS 34:0		764.542	C40H79O10PN	[M+H]+		0	0.00347559	0	0	0	0.000695118	0.00155433	0	0	0	0	0.0235002	0.00470005	0.0105096	0	0.044812	0.0194576	0.0695139	0.0371767	0.034192	0.0262465	0.0242841	0.019221	0	0	0	0.00870101	0.0120481	0	0	0	0.00336833	0	0.000673666	0.00150636	0.0261242	0	0	0	0.0127781	0.00778046	0.011652	0.0183576	0
PS 35:2		774.526	C41H77O10PN	[M+H]+	x	0.384039	0.157943	0.293868	0.283104	0.165774	0.256945	0.0952813	0.0385164	0.0278617	0.0679847	0.0442768	0.00802811	0.0373335	0.0220092	0.0676212	0.037482	0.0339484	0.0479476	0.0314162	0.0436831	0.0147895	0.324039	0.349388	0.306144	0.21323	0.120436	0.262647	0.0946718	0.306262	0.313714	0.405739	0.179864	0.119179	0.264951	0.11445	0.435531	0.190013	0.384938	0.231132	0.772224	0.402768	0.23055	0.0970814	0.0424784
PS 35:1		776.542	C41H79O10PN	[M+H]+		0.00497223	0.0649673	0	0.0250908	0.0157443	0.0221549	0.0258297	0.0638682	0.0191986	0.0157248	0.0196459	0.0186101	0.0274095	0.0204383	0.0262417	0.0418582	0.0699464	0.0326254	0.0297922	0.0400928	0.0176641	0	0.0196793	0.0175409	0	0.0231917	0.0120824	0.0112127	0.0187054	0	0	0.0035413	0.00778776	0.0060069	0.00778892	0	0.014205	0	0.00675966	0	0.00419293	0.00631608	0.0603445	0.0652575
PS 35:0		778.558	C41H81O10PN	[M+H]+		0.00166744	0.00181609	0.00198872	0.00128165	0.00127042	0.00160486	0.000321011	0	0.00111016	0.0016828	0.00394504	0.00497425	0.00234245	0.00205763	0	0.00238194	0	0	0	0.000476387	0.00106523	0.00308682	0	0	0.000414649	0.000524178	0.00080513	0.0012975	0.00486021	0.00191293	0.00336033	0.00132129	0.00127064	0.00254508	0.00154482	0.00398069	0	0.000114925	7.71575e-05	0.0042554	0.00168563	0.00222299	0	0.000664081
PS 36:5		782.495	C42H73O10PN	[M+H]+	x	0.763972	0.809109	0.708402	0.686816	0.838614	0.761383	0.0644523	1.17689	0.834514	0.648961	0.792538	0.840437	0.858669	0.193993	0.73149	0.861048	0.627147	0.979589	0.706527	0.78116	0.139206	0.607429	0.585156	0.537602	0.733151	0.895831	0.671834	0.14458	0.593948	0.605901	0.913949	0.68844	0.656915	0.691831	0.129935	0.966442	0.467659	0.560115	0.434882	0.10788	0.507396	0.308202	1.03627	0.292477
PS 36:4		784.511	C42H75O10PN	[M+H]+	x	1.02691	1.08843	0.920561	0.987051	0.972244	0.999041	0.0628264	1.02967	1.03024	1.04138	1.02145	0.968153	1.01818	0.0288479	1.20848	0.95831	0.97958	1.43147	0.825212	1.08061	0.239709	0.629635	0.937519	1.21396	0.784312	0.867369	0.88656	0.216	0.577662	0.734594	0.617229	0.717199	0.738688	0.677074	0.074463	0	0.718323	0.554529	0	0.918938	0.438358	0.420461	0.908579	0.876707
PS 36:3		786.526	C42H77O10PN	[M+H]+	x	0.932668	1.06711	0.924574	0.796405	1.02753	0.949657	0.105193	0	0.907322	0	0.963123	0.787342	0.531557	0.489382	1.36276	0	0.642077	1.09057	0.739738	0.767029	0.515817	0	0.796482	0.459842	0.79808	0.756111	0.562103	0.344483	0	0.683966	0	0.73422	0.644332	0.412504	0.377907	1.30138	0.612171	0	1.05629	1.36735	0.867441	0.568221	0	2.39324
PS 36:2		788.542	C42H79O10PN	[M+H]+	x	1.21048	1.08389	1.00432	1.67981	1.06922	1.20954	0.273288	1.41202	1.08484	1.31384	0.97983	0.946117	1.14733	0.206299	1.27091	0.838506	1.14538	1.14726	0.900342	1.06048	0.182988	0.946638	0.981074	0.780074	0.87885	0.870093	0.891346	0.0776169	0.898217	0.732918	0.81016	0.790879	0.823503	0.811135	0.0597189	0.797326	1.07868	0.812624	0.647655	1.89109	1.04548	0.49755	1.11211	1.03696
PS 36:1		790.558	C42H81O10PN	[M+H]+		0.150943	0.144052	0.110449	0.0887888	0.121954	0.123237	0.0252623	0.0555564	0.100763	0.0482418	0	0.114261	0.0637646	0.0455332	0.10261	0.178182	0.0637713	0.0564609	0.0995569	0.100116	0.0482897	0.0633738	0.0113041	0.0357115	0.108149	0.113068	0.0663212	0.0444615	0.1315	0	0.065184	0.100491	0.0702063	0.0734763	0.0489253	0.125706	0	0.0936615	0.0735159	0	0.0585766	0.0566191	0.0604752	0.0575793
PS 36:0		792.573	C42H83O10PN	[M+H]+		0.00125171	0	0.00207882	0.00364087	0.00867436	0.00312915	0.00337012	0.00300443	0	0.0104571	0.0191049	0	0.00651329	0.008235	3.10552e-05	0.00114128	0.00435444	0.017838	0.0103651	0.00674596	0.00738838	0	0.010829	0.00601453	0.0102061	0	0.00540991	0.00527421	0	0	0	0	0.00270838	0.000541675	0.00121122	0.0108059	0.00779577	0.00340662	0	0.0066672	0.0057351	0.00415757	0.00508749	0.0115286
PS 38:3		814.558	C44H81O10PN	[M+H]+		0.0246875	0.00932469	0.0249875	0.0205007	0.0128835	0.0184768	0.0070729	0.0272038	0.0292825	0.0308221	0.040224	0.0331294	0.0321324	0.00501491	0.036054	0.0430014	0.0472134	0.0277921	0.0458078	0.0399737	0.0080525	0.0169288	0.00995847	0.0159234	0.00955233	0.0216413	0.0148008	0.0050886	0.0116133	0.0212085	0.0210605	0.0311857	0.0161739	0.0202484	0.0072865	0.0136291	0.0230495	0.00656773	0.0177137	0.0163676	0.0154655	0.00604004	0.0359668	0.0392533
PS 38:2		816.573	C44H83O10PN	[M+H]+		0.029633	0.0138913	0.0377852	0.0353061	0.0425234	0.0318278	0.0110512	0.07189	0.0641505	0.0633385	0.0579667	0.0788449	0.0672381	0.00817094	0.0494084	0.0333373	0.0698781	0.0632022	0.0603742	0.05524	0.0142983	0.0122816	0.032223	0.0316328	0.0252594	0.0333082	0.026941	0.00877753	0.0294933	0.0367838	0.0334164	0.0437599	0.035202	0.0357311	0.00524684	0.0333711	0.0165404	0.0450212	0.0204491	0.00786206	0.0246488	0.0146312	0.0631895	0.0549024
PS 38:1		818.589	C44H85O10PN	[M+H]+		0.0213629	0.0161917	0	0.0212536	0.012933	0.0143482	0.00877727	0.0269853	0.0347292	0.00227441	0.0340376	0.0323047	0.0260662	0.0136419	0.0426829	0.0231459	0.0326282	0.0184459	0.00922689	0.0252259	0.0129016	0.00994747	0	0	0	0.00121948	0.00223339	0.00434451	0.000189388	0.00188966	0.00553743	0.00480493	0.00734733	0.00395375	0.0028801	0.00728522	0.0190278	0.00475254	0.00575859	0.0171214	0.0107891	0.00674531	0.0154159	0.00897581
Total PS					x	6.53992	6.23942	6.17351	7.11529	5.81465	6.37656	0.486874	7.1891	5.83277	6.69114	6.43673	5.07798	6.24555	0.815321	7.25931	5.02944	6.12507	7.4217	4.01776	5.97066	1.45685	3.97626	5.69363	5.50649	5.2686	4.45831	4.98066	0.733045	3.85498	4.42509	4.51922	4.4796	3.87454	4.23068	0.335783	6.15952	4.14648	4.1709	3.68043	7.66648	5.16476	1.69381	6.50327	7.82129
PA 32:2		662.474	C35H69O8PN	[M+NH4]+		0	0	0.00337555	0	0.00338968	0.00135305	0.00185274	0.00402637	0	0.00391899	0	0.00294655	0.00217838	0.00203258	0.00397373	0	0	0.00292311	0.00333166	0.0020457	0.00190464	0	0	0	0	0	0	0	0.00348319	0.00318715	0.00278474	0.00701868	0.00203245	0.00370124	0.00193275	0	0	0	0	0	0	0	0	0
PA 32:1		664.49	C35H71O8PN	[M+NH4]+		0	0.01591	0.0168778	0.00343788	0.00677935	0.00860101	0.00751466	0.0161055	0.00667401	0.011757	0	0.00294655	0.00749661	0.00651618	0.00397373	0.00716361	0.00380175	0.00292311	0.00999498	0.00557143	0.00294961	0.00763857	0.00676059	0.00326175	0.00276561	0.00269317	0.00462394	0.0023817	0.0139328	0.0063743	0.0278474	0.00350934	0	0.0103328	0.0110535	0	0.00351631	0.00641032	0.00638608	0.00354989	0.00397252	0.00264272	0.00774566	0.00361405
PA 34:3		688.49	C37H71O8PN	[M+NH4]+		0.0123601	0.01591	0.00337555	0.0206273	0.0237277	0.0152001	0.00791461	0.00805275	0.010011	0	0.00695848	0.00294655	0.00559376	0.00405336	0.00794745	0.0107454	0.0190087	0.00876932	0	0.00929419	0.00679981	0	0.00338029	0.00326175	0.00553122	0.00538635	0.00351192	0.00223632	0.0139328	0.0127486	0.00278474	0.00350934	0.00812981	0.00822105	0.00512065	0.00682478	0.0140652	0.0128206	0.00957912	0.00354989	0.00936793	0.00431126	0.00387283	0.0072281
PA 34:2		690.505	C37H73O8PN	[M+NH4]+		0.0288402	0.0265167	0.0270044	0.0137515	0.0305071	0.025324	0.00665953	0.0603956	0.020022	0.0431089	0.0347924	0.0412517	0.0399141	0.0146066	0.0317898	0.017909	0.00380175	0.0350773	0.0466432	0.0270442	0.0165442	0.0305543	0.0236621	0.00978526	0.0331873	0.0188522	0.0232082	0.00939286	0.0104496	0.0254972	0.0194932	0.021056	0.0284543	0.0209901	0.00688071	0.0272991	0.0175816	0.0224361	0.0223513	0.0177494	0.0214835	0.00402028	0.0116185	0.0252983
PA 34:1		692.521	C37H75O8PN	[M+NH4]+		0.00412003	0.0371234	0.0067511	0.0137515	0.0169484	0.0157389	0.0130239	0.0241582	0.010011	0	0.0208754	0.0324121	0.0174914	0.0126534	0.0397373	0.017909	0.0190087	0.0233848	0.0466432	0.0293366	0.013042	0.0229157	0.0270423	0.00326175	0.00276561	0.00269317	0.0117357	0.0121791	0.0278655	0.0159357	0.00835423	0.0140374	0	0.0132386	0.0102589	0	0.0210979	0.0320516	0.0223513	0.0141995	0.0179401	0.0118786	0.0116185	0.0289124
PA 36:4		714.505	C39H73O8PN	[M+NH4]+		0.0453204	0.0583368	0.0371311	0.0309409	0.0203381	0.0384134	0.0143949	0.0442901	0.013348	0.0470279	0.0556678	0	0.0320668	0.0240256	0.0635796	0.0465635	0.0684315	0.0380004	0.0466432	0.0526436	0.0128087	0.0343736	0.0270423	0.0195705	0.0359529	0.0323181	0.0298515	0.00665865	0.0452814	0.0509944	0.0362017	0.0175467	0.0264219	0.0352892	0.0136084	0.0409487	0.00703262	0.0384619	0.0478956	0.0248492	0.0318376	0.0161932	0.0426011	0.072281
PA 36:3		716.521	C39H75O8PN	[M+NH4]+		0.0370803	0.0212134	0.0168778	0.0309409	0.0440658	0.0300356	0.0111608	0.0805275	0.0467181	0.031352	0.0347924	0.0471448	0.0481069	0.0194419	0.0755008	0.0501453	0.0532245	0	0.0666332	0.0491008	0.0292973	0.0381928	0.0202818	0.0456645	0.0248905	0.0296249	0.0317309	0.0102251	0.0661806	0.0414329	0.0389864	0.0350934	0.0142272	0.0391841	0.0185303	0.0477735	0.0351631	0.0352568	0.0478956	0.0141995	0.0360577	0.0137533	0.0426011	0.0252983
PA 36:2		718.537	C39H77O8PN	[M+NH4]+		0.0206002	0.100764	0.0236289	0.0515681	0.0305071	0.0454136	0.0332189	0.064422	0	0.0548659	0.0278339	0.0441983	0.038264	0.0253377	0.0635796	0.017909	0.0266122	0.0526159	0.0599699	0.0441373	0.0205889	0.0381928	0	0.0195705	0.0442498	0.0323181	0.0268662	0.0175729	0.0487646	0.0127486	0.0362017	0.031584	0.0304868	0.0319571	0.0129593	0.0409487	0.0175816	0.0352568	0.0415095	0.031949	0.0334491	0.00972768	0.0271098	0.0469826
PA 36:1		720.552	C39H79O8PN	[M+NH4]+		0.00412003	0	0	0	0	0.000824007	0.00184253	0	0.003337	0	0.0104377	0	0.00275494	0.00453136	0.0158949	0.00358181	0.00380175	0	0.00666332	0.00598836	0.00602139	0	0	0.00326175	0	0	0.000652351	0.0014587	0	0.00318715	0.00278474	0	0.00203245	0.00160087	0.00151902	0	0.00351631	0	0	0	0.000703262	0.00157254	0.00387283	0
Total PA					x	0.152441	0.275774	0.135022	0.165018	0.176263	0.180904	0.055203	0.301978	0.110121	0.192031	0.191358	0.173846	0.193867	0.0691228	0.305977	0.171927	0.197691	0.163694	0.286523	0.225162	0.0664514	0.171868	0.108169	0.107638	0.149343	0.123886	0.132181	0.0279164	0.22989	0.172106	0.175439	0.133355	0.111785	0.164515	0.0452833	0.163795	0.119555	0.182694	0.197968	0.110046	0.154812	0.0386252	0.15104	0.209615
DAG 30:2		554.477	C33H64O5N	[M+NH4]+	x	3.44719	2.35121	2.71992	3.35678	3.53708	3.08244	0.519885	4.65713	4.67164	4.42661	4.4145	3.54939	4.34385	0.460599	4.32657	3.95595	3.91958	4.8791	3.99958	4.21616	0.404429	4.19726	3.54637	4.16866	3.01241	3.04862	3.59466	0.577083	3.4099	3.17808	4.18573	4.29993	3.3242	3.67957	0.522387	2.03113	2.21387	2.22545	2.33497	2.31523	2.22413	0.120356	2.45036	2.69382
DAG 30:1		556.492	C33H66O5N	[M+NH4]+	x	22.2836	15.9062	15.9907	19.0625	17.0649	18.0616	2.68116	20.527	22.5536	19.7978	20.6311	24.1127	21.5244	1.77006	24.7146	21.2513	24.0924	18.815	23.8306	22.5408	2.46682	20.4022	20.5811	21.1477	18.2504	14.4679	18.9699	2.74662	14.5664	17.1983	19.8076	18.9326	20.0878	18.1186	2.28353	10.5881	13.5411	15.0802	14.4807	14.8376	13.7055	1.83833	13.7385	15.8244
DAG 31:1		570.508	C34H68O5N	[M+NH4]+		0	0	0	0	0	0	0	0	0	0	0	0	0	0	0.758593	3.37045	0.211484	0	1.25353	1.11881	1.35026	0	0	0	0	0.620013	0.124003	0.277278	0	0	0	0	0	0	0	0	0	0	0	0	0	0	0	0
DAG 32:2		582.508	C35H68O5N	[M+NH4]+	x	20.7148	19.2772	19.4647	19.7163	22.8874	20.4121	1.49067	26.4259	22.7973	21.0519	21.9891	22.9453	23.0419	2.0365	26.0297	22.839	25.3737	24.4669	19.5209	23.646	2.59849	20.0023	23.0964	21.9969	19.3573	16.9871	20.288	2.37964	17.686	20.1852	22.934	21.6915	21.2023	20.7398	1.9728	17.1399	21.0664	20.3943	19.0534	19.303	19.3914	1.50023	20.4477	19.3135
DAG 32:1		584.524	C35H70O5N	[M+NH4]+	x	14.8788	13.0643	10.2033	13.2064	11.8396	12.6385	1.73861	7.33071	7.09952	6.09294	6.02277	8.1413	6.93745	0.891628	9.15713	8.0109	7.98298	6.62027	7.5588	7.86602	0.914863	10.7515	12.3644	11.0956	10.5771	9.48166	10.854	1.03804	10.2218	13.0695	13.8204	16.3929	15.52	13.8049	2.39891	9.48215	11.6596	13.5961	11.4286	10.9004	11.4134	1.48474	7.91583	7.30418
DAG 33:2		596.524	C36H70O5N	[M+NH4]+	x	1.01762	1.04624	1.01099	0.319812	0.507778	0.780487	0.341532	2.02736	1.63401	0.676018	0.62234	1.51183	1.29431	0.619255	0.887576	1.28056	1.33126	1.35818	1.12155	1.19583	0.195203	1.15787	0.470677	0.551604	1.30451	1.15861	0.928655	0.386845	0.743859	0.753706	0.616133	0.466737	0.57388	0.630863	0.120685	0.904055	0.762443	0.544365	0.454939	0.494313	0.632023	0.193014	1.29721	0.942699
DAG 33:1		598.539	C36H72O5N	[M+NH4]+	x	1.98356	2.88456	4.0812	3.28391	2.76617	2.99988	0.766609	3.47447	3.5772	4.62786	2.72977	3.59589	3.60104	0.676403	1.68407	4.15965	3.25555	3.5466	5.83878	3.69693	1.50588	3.51601	2.08064	2.64494	3.96698	4.67199	3.37611	1.03209	3.83987	2.73825	1.281	1.37323	2.59426	2.36532	1.06369	4.04659	2.02247	2.05496	2.42339	2.38279	2.58604	0.836753	3.08452	3.19972
DAG 34:3		608.524	C37H70O5N	[M+NH4]+	x	3.77341	4.91282	6.36199	6.17831	3.90778	5.02686	1.2191	7.88622	4.28257	5.85666	6.65686	4.90868	5.91819	1.42451	6.21305	7.66176	8.63249	9.08074	8.09472	7.93655	1.10278	5.10006	5.21324	5.57208	3.47944	4.09327	4.69162	0.871997	8.75759	7.00102	7.52292	5.53878	5.71959	6.90798	1.33181	4.75529	4.9345	4.56242	4.47978	5.46538	4.83948	0.391795	7.57321	6.26926
DAG 34:2		610.539	C37H72O5N	[M+NH4]+	x	5.85888	8.1017	7.92159	8.84781	10.3209	8.21019	1.61907	13.0017	11.91	9.48418	10.9482	11.2397	11.3167	1.29335	12.1435	11.3122	10.0439	11.2088	10.4312	11.0279	0.818888	7.20188	9.87457	8.75125	8.67739	9.07366	8.71575	0.970246	7.94916	10.8432	7.52095	8.84725	9.49035	8.93019	1.31613	6.73082	9.5248	10.2165	9.72487	9.85091	9.20958	1.4084	10.7651	8.8699
DAG 34:1		612.555	C37H74O5N	[M+NH4]+		0.148057	0.324198	0.605585	0.0431104	0.0856356	0.241317	0.230098	0	0	0.534113	0.570562	0	0.220935	0.302802	0.227214	1.28184	0.265263	0.311505	0.798561	0.576877	0.45714	0.633365	0.259627	0.383018	0.213011	0.0501813	0.30784	0.217556	0.659745	0.879929	0.690967	0.810877	0.289425	0.666189	0.228706	0.42864	0.347806	0.460942	0.679192	0.403114	0.463939	0.127255	0	0.450912
DAG 35:2		624.555	C38H74O5N	[M+NH4]+	x	3.49345	6.88876	9.58952	4.5294	4.85771	5.87177	2.41571	2.19554	5.56645	7.76447	5.72455	6.69564	5.58933	2.09116	2.42568	2.38831	2.61423	4.64861	5.39943	3.49525	1.42317	7.9678	4.23605	5.23318	9.5151	8.07728	7.00588	2.18996	5.3727	3.0366	2.49521	1.93399	2.46765	3.06123	1.34971	11.3338	6.57988	3.99075	6.34021	5.62486	6.7739	2.74248	4.59997	7.76719
DAG 35:1		626.57	C38H76O5N	[M+NH4]+	x	3.02521	4.37156	4.71357	2.62	3.94877	3.73582	0.888191	0.684393	2.07442	2.60612	1.81561	2.04395	1.8449	0.710526	1.98944	1.09407	1.6328	2.77842	2.59021	2.01699	0.690741	3.64906	2.22926	2.6583	4.52992	6.52492	3.91829	1.70891	3.29206	1.6878	1.73764	2.20853	1.68262	2.12173	0.690262	6.80721	4.17669	2.64857	3.63157	3.16724	4.08626	1.6225	1.92337	2.68732
DAG 36:3		636.555	C39H74O5N	[M+NH4]+		0.0511184	0.0881283	0.192459	0.1565	0.187287	0.135099	0.0627113	0.394462	0	0.0617564	0.0557034	0.062661	0.114917	0.158441	0.355581	0.342499	0.0724184	0.101691	0.305882	0.235614	0.137224	0.188901	0.066905	0.0958224	0.133212	0.269317	0.150832	0.0804181	0.0812551	0.549638	0.0701549	0.114195	0.102027	0.183454	0.205426	0	0.0925898	0.282692	0.0325515	0.118205	0.105208	0.109746	0.054673	0.0884752
DAG 36:2		638.57	C39H76O5N	[M+NH4]+	x	2.22796	2.11463	1.59351	1.90358	2.31722	2.03138	0.289545	0.874341	1.83155	1.85012	2.29829	0.645851	1.50003	0.705476	1.02245	0.359895	0.749003	0.881781	0.621907	0.727008	0.253744	1.57731	1.6507	1.30277	1.67363	2.5404	1.74896	0.466437	1.96272	1.83138	2.32142	2.2572	1.99816	2.07418	0.207231	2.3972	2.32393	2.79545	2.69002	3.21492	2.6843	0.355753	2.20558	1.21682
DAG 36:1		640.586	C39H78O5N	[M+NH4]+	x	0.819508	1.14937	0.436238	1.22642	0.565523	0.839411	0.347781	0.722858	0.142437	0.995198	0.843481	0.635382	0.667871	0.323319	0.94509	0.898878	0.06517	0.626145	1.61191	0.829439	0.560334	0.377464	0.456602	0.733377	0.930632	0.883662	0.676347	0.249255	1.50966	1.33355	0.959377	0.548129	0.311588	0.932461	0.506939	0.387495	0.344689	0.542752	0.712325	0.477093	0.492871	0.144878	0.720126	0.350984
DAG 37:3		650.57	C40H76O5N	[M+NH4]+	x	4.41369	5.07488	4.14755	4.50672	4.73221	4.57501	0.349283	3.34835	2.81913	4.15688	4.58884	3.04545	3.59173	0.753026	1.6263	3.24304	2.85564	3.09032	2.19435	2.60193	0.676738	3.60121	4.17155	4.63483	4.06969	5.53137	4.40173	0.730493	6.79019	4.26941	4.47039	3.92453	4.66824	4.82455	1.13268	7.32841	6.99894	6.25862	5.90167	7.199	6.73733	0.62419	7.91496	6.07404
DAG 37:2		652.586	C40H78O5N	[M+NH4]+	x	4.89183	6.33034	5.88856	4.57262	4.58827	5.25432	0.806196	3.38426	6.007	5.06354	5.1287	4.2897	4.77464	0.986897	2.64089	3.52262	3.62827	4.26874	3.09463	3.43103	0.609616	4.99946	4.1339	4.2123	4.94274	5.97355	4.85239	0.743764	5.05566	4.3864	4.17746	4.21437	3.78253	4.32328	0.465268	7.14675	6.24683	5.79161	6.55514	7.06185	6.56044	0.566709	6.65101	7.95598
DAG 37:1		654.602	C40H80O5N	[M+NH4]+	x	3.02874	2.8372	1.71185	2.32895	2.23888	2.42912	0.521246	0.456378	0.81462	0.82612	1.08855	0.720427	0.781218	0.227376	0.762225	0.545446	1.27455	1.19424	0.246063	0.804506	0.43405	1.86659	2.09271	1.9513	2.34508	2.46631	2.1444	0.255458	3.18381	2.76149	1.57544	2.87064	2.18245	2.51476	0.637948	3.17213	2.13513	2.88855	3.27434	2.93624	2.88128	0.446907	1.7866	1.46381
DAG 38:3		664.586	C41H78O5N	[M+NH4]+		0	0.130774	0	0	0.0501944	0.0361936	0.0571649	0	0.0419026	0.113751	0.150146	0.128041	0.0867682	0.0632257	0.13782	0	0.134509	0.078739	0	0.0702136	0.0682589	0.0515105	0.150526	0	0.0321568	0.0914632	0.0651312	0.0580958	0.0750155	0.0489861	0.105252	0.129108	0	0.0716724	0.0502226	0	0	0.0785256	0	0	0.0157051	0.0351177	0.16405	0.0640588
DAG 38:2		666.602	C41H80O5N	[M+NH4]+	x	0.29456	0.403473	0.520301	0.916318	0.254513	0.477833	0.266018	0.932657	0.26744	0.745625	0.404851	0.568974	0.583909	0.264676	0.206012	1.00594	0.573313	0.130928	0.926495	0.568537	0.400749	0.198832	0.344397	0.289821	0.193755	0.534512	0.312264	0.139501	0.862356	0.188243	0.422784	0.537842	0.454842	0.493213	0.243771	0.76514	1.0153	1.17048	1.2256	0.711482	0.9776	0.232426	1.62482	1.42359
DAG 38:1		668.617	C41H82O5N	[M+NH4]+	x	3.64808	2.74233	2.8465	3.22453	3.34213	3.16071	0.370233	1.67626	1.90921	3.26829	3.31612	1.15916	2.26581	0.975643	1.74653	1.47566	1.29147	1.91322	0.560884	1.39755	0.52561	2.55943	2.98047	2.57657	2.79545	3.45417	2.87322	0.367938	3.98028	4.0593	3.28514	2.90763	3.54801	3.55607	0.481438	4.55524	4.01302	4.41677	4.57674	3.53632	4.21962	0.444021	5.0824	6.03928
Total 16:1 NL 271 DAG					x	100	100	100	100	100	100	1.00486e-14	100	100	100	100	100	100	7.10543e-15	100	100	100	100	100	100	7.10543e-15	100	100	100	100	100	100	7.10543e-15	100	100	100	100	100	100	1.00486e-14	100	100	100	100	100	100	0	100	100
DAG 30:2		554.477	C33H64O5N	[M+NH4]+	x	2.4331	1.39686	1.47037	4.66488	1.56393	2.30583	1.38347	3.95697	0.970172	0.788727	1.66996	1.39529	1.75622	1.27818	1.95056	1.48601	1.84953	0.729285	0.823394	1.36776	0.56783	1.4238	1.96578	1.53336	0.683456	1.88431	1.49814	0.509484	2.18409	1.80657	0.500388	1.37963	0.42343	1.25882	0.781641	0.168259	0.269036	0.0665168	0.348521	0.0104596	0.172559	0.139472	0.18754	0.157165
DAG 30:1		556.492	C33H66O5N	[M+NH4]+	x	4.08788	3.4438	4.72954	4.94924	5.01338	4.44477	0.668622	4.78669	8.09871	5.07486	3.7271	5.38864	5.4152	1.625	5.27528	6.55728	4.16991	5.02472	5.1605	5.23754	0.856475	6.00459	3.31642	4.61026	5.76144	3.68124	4.67479	1.20267	2.45771	3.93582	4.85595	4.15739	5.03677	4.08873	1.02173	2.92585	3.8193	2.69586	3.21075	3.78931	3.28821	0.505307	2.67108	3.2823
DAG 31:1		570.508	C34H68O5N	[M+NH4]+		1.36371	1.71154	1.12498	0.945396	1.18044	1.26521	0.290708	1.56417	1.07123	0.887897	0.830165	2.08912	1.28852	0.532623	1.10687	1.01096	1.66158	0.83632	1.26363	1.17587	0.312598	1.30134	0.805262	1.04619	1.21905	1.64877	1.20412	0.312817	1.69152	0.682735	1.31525	1.19946	0.190693	1.01593	0.585604	0.186725	0.218197	0.0962034	0.645636	0.30559	0.29047	0.21219	0.663286	0.239157
DAG 32:2		582.508	C35H68O5N	[M+NH4]+	x	2.81854	2.33597	1.6363	2.46457	2.11972	2.27502	0.437932	4.74744	2.15871	2.06701	1.23732	1.05851	2.2538	1.47683	2.00861	2.93548	2.90883	2.12844	2.66174	2.52862	0.435423	2.72514	2.33461	2.45152	2.87512	2.33795	2.54487	0.24357	2.31188	3.22141	1.98128	1.9333	3.03452	2.49648	0.598268	0.599965	1.27758	0.958306	0.669784	0.831283	0.867384	0.268511	0.602305	0.455848
DAG 32:1		584.524	C35H70O5N	[M+NH4]+	x	14.0732	15.6702	11.1635	12.0401	13.2742	13.2443	1.75733	13.9524	15.6552	11.1231	14.2939	16.2213	14.2492	1.98297	16.4265	11.8007	12.5642	12.6833	10.827	12.8603	2.12685	12.6908	14.5261	17.4197	14.1547	13.1598	14.3902	1.84754	11.3381	16.7944	13.1247	16.2725	15.8519	14.6763	2.34346	10.3941	14.5659	15.2627	13.8138	14.8036	13.768	1.9576	8.0306	11.3249
DAG 33:2		596.524	C36H70O5N	[M+NH4]+		0.651202	1.3267	0.867859	0.689513	0.817662	0.870586	0.270075	1.19221	0.534973	0.967782	0.456225	0.59436	0.749109	0.316124	0.626972	0.669911	0.674882	1.16926	0.493201	0.726845	0.25799	0.363599	0.828964	0.171759	0.841185	1.10355	0.661811	0.382207	0.830146	0.752325	0.296022	0.50287	0.476702	0.571613	0.217474	0.185182	0.0629576	0.183206	0.0826204	0.00781063	0.104355	0.077874	0.0121263	0.250382
DAG 33:1		598.539	C36H72O5N	[M+NH4]+	x	1.51112	1.90445	1.16721	1.4823	1.77587	1.56819	0.286188	2.20103	3.8864	2.40742	1.17363	1.87571	2.30884	0.998289	2.3283	3.85975	4.12293	2.12327	2.70951	3.02875	0.908327	2.49513	1.98913	1.31114	1.16268	1.09041	1.6097	0.609627	2.01583	1.35793	1.54691	1.87909	1.18209	1.59637	0.348858	1.95919	0.928444	0.937476	0.88491	1.18884	1.17977	0.451771	2.19808	1.28474
DAG 34:3		608.524	C37H70O5N	[M+NH4]+		0.933588	1.24003	1.13324	0.927303	0.2324	0.893313	0.392862	1.10403	0	0.499815	0.76972	0.18231	0.511174	0.443818	1.69768	0.98672	1.43207	1.21877	1.18925	1.3049	0.270408	0.513858	1.13052	0.630498	0.548204	0.065512	0.577718	0.379367	0.236554	0.507074	0.080736	0.532683	0.138067	0.299023	0.209368	0.0147608	0.320145	0.0819409	0.205437	0.250094	0.174475	0.124467	0.853637	0
DAG 34:2		610.539	C37H72O5N	[M+NH4]+	x	17.7999	14.1793	11.8867	13.652	17.8514	15.0738	2.65172	20.1099	14.1035	16.2987	16.1478	18.1337	16.9587	2.26693	14.7403	16.6165	17.5803	18.0299	15.79	16.5514	1.33313	12.0555	16.7778	15.1136	12.6184	13.6471	14.0425	1.92107	15.7448	15.7641	15.867	12.767	15.3408	15.0967	1.31774	13.059	14.9181	14.4585	12.5814	12.8419	13.5718	1.04586	14.7226	14.0421
DAG 34:1		612.555	C37H74O5N	[M+NH4]+	x	14.5245	14.6693	13.1885	15.4973	16.5153	14.879	1.23363	10.8385	12.0497	11.1028	11.3695	10.2326	11.1186	0.669641	15.4812	11.626	11.6098	13.4092	9.59108	12.3435	2.21415	16.8169	16.2505	17.8749	18.906	17.7853	17.5267	1.02753	14.3531	17.7336	22.0251	26.085	18.1418	19.6677	4.50146	13.3479	18.3651	23.6264	20.1526	17.5138	18.6012	3.75817	11.5309	14.4341
DAG 35:2		624.555	C38H74O5N	[M+NH4]+	x	1.07353	1.55896	1.13486	0.876706	0.449393	1.01869	0.403935	2.11969	1.46331	0.939839	0.503241	1.62021	1.32926	0.624771	0.917227	0.94601	1.64449	1.21285	1.98101	1.34032	0.461992	1.63816	1.43798	1.16173	1.09749	1.3478	1.33663	0.217425	0.772111	1.70019	1.14035	0.733838	1.08166	1.08563	0.388183	0.4276	0.769653	0.189991	0.510553	0.742533	0.528066	0.239299	1.37329	1.02826
DAG 35:1		626.57	C38H76O5N	[M+NH4]+	x	3.18197	3.75693	6.8371	3.06148	3.77291	4.12208	1.55204	4.03488	5.09266	6.62056	4.37505	6.54018	5.33267	1.20163	3.6657	6.6654	5.33606	5.15758	8.64743	5.89444	1.87052	5.99864	3.46057	3.14689	4.79564	5.9537	4.67109	1.34272	6.28295	2.56736	2.32023	1.30309	1.72647	2.84002	1.98749	7.79864	4.63633	2.31288	4.49144	4.17752	4.68336	1.97605	3.46221	5.92074
DAG 36:3		636.555	C39H74O5N	[M+NH4]+	x	10.3051	8.61479	13.3114	13.659	8.74274	10.9266	2.43175	8.08229	10.0463	10.8916	14.4535	8.02905	10.3005	2.6335	11.0493	11.5227	13.6941	9.38172	14.552	12.0399	2.08336	8.26728	9.80867	8.13214	7.7612	0	6.79386	3.8776	11.6874	8.9054	11.8268	7.95365	12.9366	10.662	2.12148	6.67312	5.79765	8.94252	6.27346	7.06622	6.95059	1.20892	19.2757	10.8454
DAG 36:2		638.57	C39H76O5N	[M+NH4]+	x	6.35609	6.2058	6.61089	6.39745	7.3668	6.58741	0.459135	9.70846	7.03557	9.9855	9.06144	10.5446	9.26712	1.35692	9.30987	9.17646	9.66918	9.00536	7.64858	8.96189	0.773636	8.28653	8.45215	7.72629	5.83965	7.17965	7.49685	1.05306	5.66703	7.45266	5.72635	6.65455	5.84512	6.26914	0.77237	6.65217	6.94313	6.28751	7.90228	8.06633	7.17028	0.780714	12.9428	8.22062
DAG 36:1		640.586	C39H78O5N	[M+NH4]+	x	1.33073	1.71991	1.29079	1.73903	2.45694	1.70748	0.468619	0.806152	1.64731	1.39578	1.95114	1.86597	1.53327	0.459869	1.87911	1.84288	1.13041	2.37834	1.61713	1.76957	0.452695	1.81319	1.90558	1.70156	1.39681	2.14717	1.79286	0.275609	2.01844	1.26721	1.32322	1.47778	0.543121	1.32595	0.528886	1.44772	1.17429	0.554526	0.451885	0.68017	0.861718	0.429065	0.878823	1.16866
DAG 37:3		650.57	C40H76O5N	[M+NH4]+		0.295271	0.153053	0.103654	0.678665	0.0616415	0.258457	0.250869	1.14438	0.0248536	0.173935	0.138269	0.395819	0.375451	0.450403	0.34058	0.730812	0.226395	0.74119	0.248635	0.457522	0.25782	0.643011	0.571801	0.249831	0.0788648	0.785121	0.465726	0.291962	0.569874	0.245422	0.443624	0.227932	0.203481	0.338067	0.161015	0	0.0878357	0.0455265	0.0669498	0.0421705	0.0484965	0.0327446	0.131597	0.269876
DAG 37:2		652.586	C40H78O5N	[M+NH4]+	x	0.497738	0.665279	2.71896	1.61326	0.934683	1.28599	0.906995	1.04986	2.57289	2.48593	2.04865	2.22223	2.07591	0.610334	1.10993	0.785355	1.33294	2.34712	2.18799	1.55267	0.683349	2.1199	0.818238	1.08081	1.96535	2.6539	1.72764	0.760548	1.92788	0.934402	1.00855	0.433494	0.829853	1.02684	0.550366	3.00299	1.72175	0.800085	1.2884	1.27163	1.61697	0.840617	1.50079	2.45277
DAG 37:1		654.602	C40H80O5N	[M+NH4]+	x	4.62761	4.93677	6.68816	3.16722	3.7458	4.63311	1.34644	2.39909	5.20476	6.32017	5.02416	5.84464	4.95856	1.5211	3.7716	3.21542	3.51373	5.54261	4.41622	4.09192	0.923963	5.0744	4.29084	5.01662	7.53506	8.5746	6.0983	1.84944	4.29268	3.23781	2.64729	3.32067	3.89106	3.4779	0.633806	9.185	6.68534	3.69547	4.80883	5.5145	5.97783	2.09624	3.44858	7.29976
DAG 38:3		664.586	C41H78O5N	[M+NH4]+		1.18546	0.762781	1.03947	0.870175	0.374494	0.846476	0.309229	1.42451	0.238499	0.250324	0.330152	0.32023	0.512744	0.511322	0.375417	0	0.679146	0.792693	1.35736	0.640922	0.504739	0.172231	0	0.115535	0.893752	0.523414	0.340987	0.365516	0.99526	0.444099	0.376758	0.625807	0.32876	0.554137	0.271151	0.118774	0	0.21375	0.207153	0.133526	0.134641	0.0864545	0	0.0888117
DAG 38:2		666.602	C41H80O5N	[M+NH4]+	x	9.67688	13.5152	10.9352	9.79185	11.5794	11.0997	1.56737	4.0596	7.27981	8.72152	9.14208	4.42009	6.72462	2.37451	4.93473	5.66798	3.66986	4.80633	5.87716	4.99121	0.869806	8.90894	8.37534	9.01234	8.8584	13.0898	9.64896	1.93902	12.6226	9.83234	11.5904	10.2789	11.826	11.23	1.14919	21.5677	16.4749	18.0058	20.0397	20.35	19.2876	2.0278	14.2965	15.7859
DAG 38:1		668.617	C41H82O5N	[M+NH4]+	x	1.27278	0.232482	0.961349	0.832527	0.170839	0.693995	0.477583	0.717752	0.86547	0.996731	1.29712	1.02541	0.980497	0.21494	1.00435	1.89764	0.529561	1.28178	0.95721	1.13411	0.504579	0.6871	0.953706	0.493287	1.00744	1.34094	0.896495	0.323858	0	0.857053	0.00321579	0.281413	0.971168	0.42257	0.464781	0.285347	0.964392	0.584899	1.36389	0.412732	0.722252	0.440422	1.21763	1.44858
Total 18:1 NL299 DAG					x	100	100	100	100	100	100	7.10543e-15	100	100	100	100	100	100	1.2307e-14	100	100	100	100	100	100	0	100	100	100	100	100	100	0	100	100	100	100	100	100	0	100	100	100	100	100	100	0	100	100
TAG 40:2	TAG 16:1_24:1	708.614	C43H82O6N	[M+NH4]+	x	0.171177	0.212341	0.207951	0.152499	0.208324	0.190458	0.0270032	0.197891	0.15286	0.0578608	0.0846667	0.166837	0.132023	0.0585821	0.11526	0.180891	0.18132	0.11454	0.114178	0.141238	0.0363965	0.133573	0.17887	0.170741	0.194501	0.157951	0.167127	0.0229691	0.155809	0.0618887	0.126756	0.0965058	0.135533	0.115299	0.0367002	0.162653	0.143922	0.159858	0.148328	0.111948	0.145342	0.0202269	0.0907838	0.104046
TAG 40:1	TAG 16:1_24:0	710.63	C43H84O6N	[M+NH4]+	x	3.65815	4.29193	4.10007	3.67376	4.18502	3.98179	0.296273	2.09179	1.76506	1.80662	1.71512	2.03536	1.88279	0.169362	2.0584	2.42608	2.82224	2.5658	2.14244	2.40299	0.312023	3.41961	3.17016	3.46766	3.32515	3.30023	3.33656	0.115349	3.63267	3.41451	3.05233	3.31041	2.87098	3.25618	0.299869	3.02206	3.13455	2.97935	2.93259	2.65641	2.94499	0.177824	1.33586	2.3368
TAG 41:3	TAG 16:1_25:2	720.614	C44H82O6N	[M+NH4]+		0.0123585	0.0114438	0.0038591	0.00638756	0.0196143	0.0107327	0.00608603	0.0411674	0.0283776	0	0.00358041	0.011389	0.0169029	0.0174215	0.00799051	0.0070425	0.00503567	0.0115917	0.0429638	0.0149248	0.0158533	0.00595438	0.00603923	0.00501207	0.0088854	0.0189481	0.00896783	0.0057645	0	0.0117885	0.00938386	0.00984078	0.00194007	0.00659064	0.0052547	0.0063222	0.0115099	0.00596513	0.0139026	0.00791117	0.00912219	0.00345784	0.0302613	0.0502557
TAG 41:2	TAG 16:1_25:1	722.63	C44H84O6N	[M+NH4]+		0.0419937	0.0524294	0.0369863	0.0810727	0.0600261	0.0545016	0.0173499	0.101968	0.0199797	0.0634907	0.0412341	0.0525983	0.0558542	0.0303979	0.0531776	0.105043	0.0332721	0.029042	0.0501969	0.0541463	0.0303025	0.0622697	0.0457383	0.0348812	0.0669105	0.0388848	0.0497369	0.0141991	0.0366723	0.0433339	0.0618055	0.049752	0.0451068	0.0473341	0.00935287	0.0683773	0.0635345	0.0593984	0.0884441	0.0527575	0.0665024	0.0135384	0.0390754	0.0400503
TAG 41:1	TAG 16:1_25:0	724.646	C44H86O6N	[M+NH4]+	x	0.243761	0.230622	0.264688	0.239265	0.204054	0.236478	0.0220351	0.162233	0.112156	0.145892	0.156075	0.114323	0.138136	0.0234769	0.171975	0.287723	0.190026	0.191487	0.157677	0.199778	0.0510971	0.253847	0.207921	0.216272	0.249416	0.19328	0.224147	0.0264514	0.206483	0.242711	0.198597	0.255554	0.229931	0.226655	0.0239679	0.228277	0.204847	0.194169	0.246871	0.212094	0.217252	0.0206892	0.255671	0.180289
TAG 42:2	TAG 16:1_26:1	736.646	C45H86O6N	[M+NH4]+	x	1.60801	1.70429	1.75552	1.64635	1.79979	1.70279	0.0780366	1.24443	1.09388	1.00648	1.03801	1.14446	1.10545	0.0939612	1.16027	1.25289	1.27463	0.975979	0.902235	1.1132	0.166676	1.47784	1.59388	1.61786	1.59818	1.71506	1.60056	0.0844409	1.52316	1.43011	1.5524	1.36869	1.55754	1.48638	0.0833547	1.3748	1.43772	1.4691	1.33392	1.23013	1.36913	0.0939296	0.759021	1.00055
TAG 42:1	TAG 16:1_26:0	738.661	C45H88O6N	[M+NH4]+	x	11.9959	11.3917	12.2291	11.6235	11.9472	11.8375	0.329792	8.61138	8.81855	9.54657	8.67337	9.11462	8.9529	0.384519	9.70554	11.3096	11.6402	11.5712	8.90708	10.6267	1.24411	11.8885	10.1683	11.683	11.136	11.7432	11.3238	0.706063	11.4051	10.9861	12.0881	11.7454	11.9858	11.6421	0.451163	9.63622	9.63979	9.77689	9.97929	8.81338	9.56912	0.444986	7.99141	8.01316
TAG 43:3	TAG 16:1_27:2	748.646	C46H86O6N	[M+NH4]+		0.0110124	0.0122387	0.0176393	0.0338004	0.00576852	0.0160919	0.0107611	0.0276034	0	0	0.0314621	0.0104669	0.0139065	0.0149534	0.0371904	0.0240952	0.0363371	0.017044	0	0.0229334	0.0153696	0	0.0075884	0	0.0136815	0.00940499	0.00613497	0.00602144	0.0494788	0.0178789	0.0085884	0.011587	0.00703179	0.018913	0.0175839	0.0325303	0.0136623	0.0155088	0.0233907	0.0147383	0.0199661	0.00800814	0.016935	0.0179309
TAG 43:2	TAG 16:1_27:1	750.661	C46H88O6N	[M+NH4]+	x	0.173157	0.151949	0.219765	0.161094	0.178465	0.176886	0.0261067	0.122661	0.0883617	0.129173	0.111029	0.171394	0.124524	0.0304619	0.141133	0.175626	0.14947	0.209913	0.165968	0.168422	0.0268481	0.206958	0.171102	0.173079	0.158074	0.142129	0.170269	0.0239545	0.216162	0.153789	0.185926	0.152795	0.177386	0.177212	0.0261625	0.180208	0.165404	0.15647	0.192565	0.172552	0.17344	0.0138286	0.14216	0.0415209
TAG 43:1	TAG 16:1_27:0	752.677	C46H90O6N	[M+NH4]+	x	0.435904	0.525803	0.527244	0.540107	0.484343	0.50268	0.0428198	0.432303	0.375472	0.392932	0.426395	0.265038	0.378428	0.0676015	0.429478	0.632892	0.568478	0.491301	0.18114	0.460658	0.174163	0.541844	0.620645	0.577721	0.553966	0.483344	0.555504	0.0503313	0.605596	0.677919	0.56292	0.741695	0.516986	0.621023	0.0897727	0.734495	0.552274	0.56371	0.570255	0.552494	0.594646	0.0785523	0.389484	0.376375
TAG 44:2	TAG 16:1_28:1	764.677	C47H90O6N	[M+NH4]+	x	8.15651	7.11355	7.11253	7.35521	7.21602	7.39076	0.439441	8.61598	8.93162	8.58177	8.36549	8.65229	8.62943	0.202456	7.82428	8.52955	7.3497	7.72635	7.89806	7.86559	0.426946	7.67391	7.79667	7.99878	7.90895	8.02275	7.88021	0.145553	6.86972	6.99467	7.59988	7.22703	7.80714	7.29969	0.397118	6.16871	6.53569	6.8788	6.29605	6.2075	6.41735	0.294749	5.63119	6.2394
TAG 44:1	TAG 16:1_28:0	766.692	C47H92O6N	[M+NH4]+	x	17.7548	18.3945	16.23	16.3046	16.7719	17.0912	0.948857	12.7954	15.9142	15.7614	15.1792	14.4787	14.8258	1.26765	18.7906	16.9261	19.3377	16.5953	13.7094	17.0718	2.21598	16.078	16.6697	15.8451	17.3768	17.2543	16.6448	0.683502	17.027	16.6492	16.6764	17.9548	17.3619	17.1339	0.543491	13.1313	13.9522	14.3273	14.2314	12.8747	13.7034	0.660312	10.6968	12.4604
TAG 45:3	TAG 16:1_29:2	776.677	C48H90O6N	[M+NH4]+		0.0427023	0.0324226	0.0595328	0.0275457	0.058331	0.0441069	0.0146035	0.120232	0	0.0212677	0	0.0126212	0.0308242	0.0507856	0.00952778	0.0296539	0.0381333	0.0443151	0.0971093	0.0437479	0.032592	0.0148056	0.0394912	0.0626501	0.0619187	0.0260028	0.0409737	0.0213287	0.0190151	0.023577	0.0434184	0.0155551	0.0573415	0.0317814	0.0179048	0.0555204	0.0600763	0.0531331	0.0364482	0.0379298	0.0486216	0.0107432	0.0255411	0.0111111
TAG 45:2	TAG 16:1_29:1	778.692	C48H92O6N	[M+NH4]+	x	0.407171	0.427102	0.409387	0.451113	0.374606	0.413876	0.028146	0.364627	0.419233	0.426639	0.435872	0.471278	0.42353	0.0385028	0.373363	0.642463	0.408084	0.364956	0.316668	0.421107	0.127972	0.366014	0.473511	0.351481	0.484943	0.471005	0.429391	0.0649057	0.478501	0.518817	0.42523	0.415873	0.437481	0.45518	0.0428625	0.472956	0.454789	0.439271	0.486473	0.499824	0.470663	0.0242023	0.531884	0.330842
TAG 45:1	TAG 16:1_29:0	780.708	C48H94O6N	[M+NH4]+	x	0.577906	0.707032	0.485213	0.659714	0.550805	0.596134	0.0880785	0.603776	0.678483	0.716005	0.611	0.578133	0.637479	0.0574598	0.619036	0.82941	0.634578	0.679914	0.524426	0.657473	0.111545	0.667927	0.620344	0.704465	0.723436	0.597298	0.662694	0.0536934	0.754176	0.814227	0.67722	0.867107	0.625956	0.747737	0.0981261	0.860674	0.675857	0.605089	0.706544	0.630441	0.695721	0.100246	0.495097	0.517764
TAG 46:3	TAG 16:1_30:2	790.692	C49H92O6N	[M+NH4]+	x	1.89213	1.73782	1.96251	1.94842	1.92773	1.89372	0.0910865	2.10384	2.1368	1.89318	2.11131	2.20735	2.0905	0.117629	1.78113	1.89491	1.4635	1.61379	1.84332	1.71933	0.17791	2.14619	1.95209	2.24352	2.00679	1.9098	2.05168	0.139458	1.66849	1.8922	1.99787	1.68186	1.89529	1.82714	0.145173	1.90295	2.03846	2.04687	1.98135	2.10888	2.0157	0.0775651	1.8425	1.7889
TAG 46:2	TAG 16:1_30:1	792.708	C49H94O6N	[M+NH4]+	x	17.41	15.6978	16.5301	16.6081	16.5481	16.5588	0.606054	18.4387	18.8982	17.5497	18.4582	18.9642	18.4618	0.564651	17.8215	16.608	16.2997	16.1333	16.483	16.6691	0.668947	17.9257	18.392	17.4808	18.1399	17.5446	17.8966	0.387994	16.0484	16.092	17.5492	16.0453	17.0541	16.5578	0.701493	16.4166	16.7452	16.5368	16.7999	16.952	16.6901	0.213317	14.7314	15.9978
TAG 46:1	TAG 16:1_30:0	794.724	C49H96O6N	[M+NH4]+	x	7.94091	8.57126	7.34043	7.72989	7.38244	7.79299	0.501232	5.05423	5.05706	5.73624	5.07742	5.26895	5.23878	0.292185	6.09041	5.56653	6.28362	5.89577	5.88913	5.94509	0.266734	6.99795	7.56914	7.09545	7.82529	7.80666	7.4589	0.391121	8.21704	8.51705	7.91704	9.14098	8.20066	8.39855	0.466156	7.00482	6.78688	7.30993	6.67169	6.60951	6.87657	0.285305	3.73921	5.4148
TAG 47:3	TAG 16:1_31:2	804.708	C50H94O6N	[M+NH4]+	x	0.116606	0.126038	0.120582	0.138527	0.137942	0.127939	0.00997935	0.0276034	0.0861047	0.117601	0.0925961	0.0944987	0.0836808	0.0335322	0.0328883	0.125661	0.128795	0.0306811	0.11241	0.0860871	0.0499572	0.15369	0.125442	0.157876	0.14838	0.116734	0.140425	0.0182314	0.124763	0.133993	0.112759	0.128251	0.134806	0.126914	0.00893249	0.156791	0.171901	0.146184	0.153213	0.166568	0.158932	0.0103233	0.146029	0.156067
TAG 47:2	TAG 16:1_31:1	806.724	C50H96O6N	[M+NH4]+	x	0.554216	0.610236	0.690995	0.679415	0.612323	0.629437	0.0561405	0.765023	0.804078	0.816097	0.762461	0.811088	0.79175	0.025937	0.711334	0.935093	0.677832	0.751241	0.817246	0.778549	0.101749	0.763133	0.77846	0.741564	0.722452	0.720454	0.745212	0.0253522	0.788965	0.849534	0.80233	0.871536	0.628849	0.788243	0.0952623	0.860295	0.807698	0.784618	0.775002	0.879037	0.82133	0.0461742	0.880642	0.887266
TAG 47:1	TAG 16:1_31:0	808.739	C50H98O6N	[M+NH4]+	x	0.313964	0.460554	0.330426	0.412672	0.318327	0.367189	0.0658742	0.386236	0.386954	0.439803	0.27234	0.399933	0.377053	0.0624666	0.339354	0.528312	0.470856	0.381263	0.32868	0.409693	0.0867904	0.357151	0.387584	0.281843	0.390489	0.392048	0.361823	0.0469509	0.585146	0.431065	0.462401	0.492244	0.315421	0.457255	0.0979917	0.397016	0.393073	0.449359	0.445736	0.400902	0.417217	0.0278553	0.428835	0.434473
TAG 48:3	TAG 16:1_32:2	818.724	C51H96O6N	[M+NH4]+	x	7.03234	6.58336	7.40533	7.09587	6.92569	7.00852	0.297186	9.21442	8.34727	8.58856	9.42545	8.72968	8.86107	0.446904	7.46514	7.02852	6.58866	7.39886	8.28784	7.3538	0.628112	7.375	7.11979	7.0352	6.65234	6.46754	6.92997	0.366086	6.36637	6.5236	6.95167	5.89707	6.85995	6.51973	0.422363	8.01302	8.25417	8.01859	8.20923	8.65957	8.23092	0.263302	10.4717	9.79213
TAG 48:2	TAG 16:1_32:1	820.739	C51H98O6N	[M+NH4]+	x	11.0831	11.2985	11.3874	12.1484	11.9963	11.5827	0.46358	12.8878	12.2781	12.2348	13.1867	12.5754	12.6326	0.40599	12.0999	10.8982	11.6568	12.685	14.7957	12.4271	1.47602	11.9118	12.1966	12.3627	11.2129	11.64	11.8648	0.457086	11.7553	12.0908	11.2602	11.4654	11.8836	11.6911	0.330748	14.7135	13.957	14.3386	13.8108	15.3935	14.4427	0.637056	15.1443	14.2268
TAG 48:1	TAG 16:1_32:0	822.755	C51H100O6N	[M+NH4]+	x	1.41401	1.69271	1.55293	1.62677	1.51311	1.5599	0.106809	0.939237	0.992326	1.05786	1.10105	0.632801	0.944655	0.184953	1.12524	1.21812	1.17106	1.07053	1.19613	1.15621	0.0590476	1.30308	1.17162	1.12713	1.47466	1.31994	1.27929	0.137051	1.68523	1.88674	1.59964	1.80485	1.37023	1.66934	0.200129	1.59419	1.55827	1.46316	1.51708	1.40061	1.50666	0.076767	1.15157	1.21042
TAG 49:4	TAG 16:1_33:3	830.724	C52H96O6N	[M+NH4]+		0.00792065	0.0213099	0.00738012	0.0180277	0.0107023	0.0130682	0.00626443	0.0167599	0.0557812	0.0554212	0.0262074	0.0169071	0.0342154	0.0198945	0.113263	0.078017	0.0562246	0.0235704	0	0.054215	0.044541	0.0107907	0.0321462	0.0196319	0.0331459	0.0276609	0.0246751	0.00941669	0.0102229	0.066573	0.0166004	0.069383	0.0265862	0.0378731	0.0281115	0.0232875	0.0313263	0.0342514	0.0479351	0.0581582	0.0389917	0.0139211	0.0988635	0.0595399
TAG 49:3	TAG 16:1_33:2	832.739	C52H98O6N	[M+NH4]+	x	0.163702	0.15381	0.168634	0.202038	0.151231	0.167883	0.0203712	0.269191	0.335231	0.32183	0.283129	0.261331	0.294142	0.0326931	0.254241	0.334101	0.306961	0.333121	0.233063	0.292297	0.0463304	0.162428	0.223423	0.175373	0.168444	0.178339	0.181601	0.0241827	0.257398	0.192144	0.204179	0.207143	0.163866	0.204946	0.0339413	0.268038	0.247229	0.234518	0.242578	0.273846	0.253242	0.016911	0.44294	0.355418
TAG 49:2	TAG 16:1_33:1	834.755	C52H100O6N	[M+NH4]+	x	0.483264	0.641197	0.61445	0.576692	0.519114	0.566943	0.0654895	1.06328	1.04725	1.00572	0.814742	0.878146	0.961827	0.109719	0.731491	1.12438	0.951549	0.81102	1.26519	0.976725	0.219797	0.490066	0.660242	0.479731	0.626404	0.546246	0.560537	0.0805909	0.838535	0.700027	0.58863	0.645742	0.460818	0.64675	0.139256	0.830443	0.707777	0.67885	0.78698	0.863904	0.773591	0.0788593	1.28357	0.995852
TAG 49:1	TAG 16:1_33:0	836.771	C52H102O6N	[M+NH4]+	x	0.07835	0.0517852	0.086136	0.06455	0.0583431	0.0678329	0.0141772	0.299297	0.171437	0.116728	0.133843	0.0248573	0.149232	0.0997182	0.131479	0.20804	0.158648	0.180791	0.161294	0.16805	0.0284297	0.10333	0.11289	0.0601879	0.0813942	0.123519	0.0962642	0.0254547	0.159667	0.137106	0.0947016	0.11975	0.0846004	0.119165	0.0306423	0.14678	0.133791	0.130774	0.140573	0.102859	0.130956	0.0168848	0.236318	0.173914
TAG 50:4	TAG 16:1_34:3	844.739	C53H98O6N	[M+NH4]+	x	0.364156	0.446135	0.482481	0.497494	0.434781	0.445009	0.0519659	0.832344	0.569791	0.640748	0.798589	0.781975	0.724689	0.113327	0.586777	0.581618	0.613812	0.671115	0.983585	0.687381	0.169353	0.474461	0.524621	0.554735	0.343888	0.461701	0.471881	0.0808376	0.638952	0.594322	0.484439	0.505067	0.474731	0.539502	0.0729873	0.948071	0.882903	0.764591	0.806455	1.03363	0.88713	0.108072	1.4156	1.08187
TAG 50:3	TAG 16:1_34:2	846.755	C53H100O6N	[M+NH4]+	x	2.33452	2.41758	2.97983	2.84402	3.10926	2.73704	0.34388	5.60916	4.80997	4.54925	4.54789	5.00671	4.90459	0.438548	3.66306	3.86674	3.53756	4.67584	5.32969	4.21458	0.764813	2.80663	2.67427	2.76159	2.22256	2.59394	2.6118	0.232444	2.76139	3.01377	2.64144	2.37958	2.42738	2.64471	0.258534	4.20924	3.99126	3.71022	4.19938	4.38589	4.0992	0.258502	8.58524	6.44205
TAG 50:2	TAG 16:1_34:1	848.771	C53H102O6N	[M+NH4]+	x	3.08625	3.65388	3.97107	3.7885	3.69844	3.63963	0.332381	5.09381	4.45027	4.82536	4.82373	4.6117	4.76097	0.243762	4.58226	4.54048	4.15898	4.61521	5.33858	4.6471	0.428075	3.70126	3.63749	3.87636	3.60209	3.44863	3.65317	0.155578	4.32177	4.07509	3.44654	3.72265	3.64307	3.84182	0.351681	5.42723	5.24846	4.70898	5.05939	5.48935	5.18668	0.315314	7.80598	6.9003
TAG 50:1	TAG 16:1_34:0	850.786	C53H104O6N	[M+NH4]+		0	0.0435476	0.0233262	0.0766055	0	0.0286959	0.0323715	0.0202579	0	0.039142	0.013578	0	0.0145956	0.0162918	0	0.0270113	0	0.0444422	0.127467	0.0397841	0.0525325	0.0156939	0.100436	0.0498179	0.03281	0	0.0397515	0.0387009	0.0878545	0.153601	0.0570048	0.059973	0.0392147	0.0795297	0.0449194	0	0	0.0525863	0.0464887	0.00512148	0.0208393	0.0263693	0	0.117314
TAG 51:4	TAG 16:1_35:3	858.755	C54H100O6N	[M+NH4]+		0.00917643	0.00508565	0.0227381	0.00665331	0.0187171	0.0124741	0.00780496	0.0421059	0.0232196	0.103525	0.0148371	0.0449414	0.0457258	0.0346954	0.00799051	0.0192769	0.05792	0.0388628	0.0276631	0.0303426	0.0191203	0.0164154	0.0343798	0.0105246	0.0461221	0.0396953	0.0294274	0.0152913	0.0537465	0.00569806	0.0084296	0.0166659	0.0172141	0.0203508	0.0193359	0.0556352	0.0700895	0.046709	0.0450904	0.0413984	0.0517845	0.0114929	0.109105	0.0666691
TAG 51:3	TAG 16:1_35:2	862.786	C54H104O6N	[M+NH4]+		0	0	0	0	0	0	0	0	0	0	0	0	0	0	0	0	0	0	0	0	0	0	0	0	0	0	0	0	0	0	0	0	0	0	0	0	0	0	0	0	0	0	0	0
TAG 51:2	TAG 16:1_35:1	864.802	C54H106O6N	[M+NH4]+		0.00806456	0.0292362	0.0369275	0.0127532	0.0435209	0.0261005	0.0152805	0.016897	0.0381506	0.015039	0.0481798	0.0314506	0.0299434	0.0140938	0.0662262	0.0738633	0.0268668	0	0.0264086	0.038673	0.0307528	0.0027136	0.0180074	0.0183597	0.0316747	0.0157011	0.0172913	0.0102905	0.032858	0.00892451	0.0247607	0.0507233	0.0220216	0.0278576	0.0154107	0.028669	0.021757	0.0341175	0.0531512	0.0189049	0.0313199	0.0135743	0.0970686	0.0940976
TAG 51:1	TAG 16:1_35:0	872.771	C55H102O6N	[M+NH4]+	x	0.108619	0.0818286	0.172106	0.148441	0.166201	0.135439	0.0389011	0.336067	0.277301	0.277814	0.240204	0.289196	0.284116	0.0344206	0.174577	0.29024	0.122319	0.20965	0.504972	0.260352	0.149761	0.11732	0.148516	0.144178	0.0819467	0.138035	0.125999	0.0273784	0.167062	0.118864	0.110374	0.136029	0.123411	0.131148	0.0221132	0.285865	0.285224	0.224405	0.29754	0.310044	0.280616	0.0330184	0.756762	0.585166
TAG 52:4	TAG 16:1_36:3	874.786	C55H104O6N	[M+NH4]+	x	0.233022	0.273232	0.362912	0.294102	0.282152	0.289084	0.0472177	0.872801	0.652345	0.759593	0.767822	0.859251	0.782362	0.0890577	0.533933	0.500385	0.483082	0.660416	0.816396	0.598842	0.140025	0.274954	0.286455	0.322708	0.219161	0.261775	0.27301	0.0376844	0.27472	0.368254	0.309038	0.253208	0.270046	0.295053	0.045672	0.480776	0.504814	0.456143	0.526893	0.585409	0.510807	0.0493716	1.88539	1.26337
TAG 52:3	TAG 16:1_36:2	876.802	C55H106O6N	[M+NH4]+	x	0.0493118	0.121143	0.0665098	0.115034	0.0579944	0.0819986	0.0335714	0.145573	0.111513	0.120335	0.0811955	0.115796	0.114882	0.0230143	0.125589	0.134807	0.0238261	0.0973339	0.149978	0.106307	0.049937	0.0716345	0.0652034	0.0649003	0.0588283	0.0482703	0.0617674	0.00880045	0.152196	0.0756209	0.0610358	0.0467919	0.0518032	0.0774897	0.0431783	0.0522858	0.0729302	0.0982199	0.0807146	0.121657	0.0851616	0.0262329	0.159045	0.120789
TAG 52:2	TAG 16:1_36:1	878.818	C55H108O6N	[M+NH4]+		0.00374818	0	0	0	0.00607258	0.00196415	0.00281228	0	0.000689084	0	0.00490066	0.0202552	0.005169	0.00867718	0.002983	0	0.0144768	0.00604173	0.0101488	0.00673006	0.00573384	0	0	0	0	0.00304734	0.000609467	0.00136281	0	0.00827867	0.0154672	0	0.000454516	0.00484008	0.00690734	0.00148257	0.0102271	0.0137799	0	0	0.00509792	0.00645628	0.00351916	0.0225946
TAG 52:1	TAG 16:1_36:0	884.771	C56H102O6N	[M+NH4]+		0	0	0.00192893	0	0	0.000385786	0.000862643	0	0	0.0087586	0	0	0.00175172	0.00391697	0	0	0	0	0	0	0	0.00740352	0	0.00634812	0.00253887	0	0.0032581	0.0034814	0	0	0	0.00333261	0	0.000666523	0.00149039	0	0.00130983	0	0	0	0.000261966	0.000585775	0	0.00353485
TAG 53:5	TAG 16:1_37:4	886.786	C56H104O6N	[M+NH4]+		0	0	0	0	0.00487129	0.000974259	0.00217851	0	0	0	0	0.0120037	0.00240075	0.00536824	0.000342581	0.00298865	0	0.00433004	0	0.00153225	0.00200372	0	0.00333962	0.00790997	0.000872861	0	0.00242449	0.00335752	0	0.00648278	0.00445372	0.0032894	0.00315165	0.00347551	0.00235687	0.00264407	0.00425624	0.00376267	0.00704509	0.010946	0.00573081	0.00333546	0.031927	0.0130016
TAG 53:4	TAG 16:1_37:3	888.802	C56H106O6N	[M+NH4]+		0.0123585	0.00333706	0.00440951	0.0030609	0	0.0046332	0.00461923	0.0098226	0.00999687	0	0.00537062	0.0131656	0.00767114	0.00510798	0	0.00514043	0	0.0026622	0.00705803	0.00297213	0.00312887	0	0.00338095	0	0	0.0030262	0.00128143	0.00175915	0.00446317	0.00794084	0.00317498	0.00265869	0.00159807	0.00396715	0.0024489	0.0193694	0.0150718	0.00821745	0.00346241	0.025255	0.0142752	0.00867112	0.032903	0.0182875
TAG 53:3	TAG 16:1_37:2	890.818	C56H108O6N	[M+NH4]+		0.00377889	0.00757058	0.00278142	0.00132216	0.00689951	0.00447051	0.00268114	0.00310308	0.0113323	0.00410998	0.00366577	0.0122049	0.0068832	0.0044846	0.00983469	0.0142045	0.0219453	0.00589908	0.0213414	0.014645	0.00703492	0.0127137	0.00690572	0.00350769	0.00465396	0.00562018	0.00668025	0.0035968	0.00223164	0.0069979	0.0029947	0.0182822	0.0165565	0.00941259	0.00755466	0.0154854	0.0100621	0.00883528	0	0.0203428	0.0109451	0.00764783	0.050289	0.00937889
TAG 53:2	TAG 16:1_37:1	892.833	C56H110O6N	[M+NH4]+		0	0	0.00381535	0.00369612	0	0.00150229	0.00205753	0	0.0215877	0.00634582	0.0130991	0.00844138	0.00989481	0.00805616	0.012149	0	0.00337604	0.00958692	0.0159286	0.0082081	0.0064761	0	0	0	0.00146924	0.00229413	0.000752674	0.00107111	0.00168998	0	2.64988e-05	0	0.000303219	0.000403939	0.000730211	0.00533157	0	0.00234495	0.00178472	0	0.00189225	0.00219127	0	0.00428455
TAG 53:1	TAG 16:1_37:0	898.786	C57H104O6N	[M+NH4]+		0	0	0	0	0	0	0	0	0	0	0	0	0	0	0	0	0	0.00545544	0	0.00109109	0.00243975	0	0	0.00317406	0	0.00193599	0.00102201	0.0014663	0	0	0	0	0	0	0	0.00160899	0	0	0	0	0.000321797	0.000719561	0	0.0063132
TAG 54:5	TAG 16:1_38:4	900.802	C57H106O6N	[M+NH4]+		0	0	0	0	0	0	0	0	0	0	0	0	0	0	0	0	0.0114846	0	0	0.00229692	0.00513608	0.000334543	0	0	0	0	6.69086e-05	0.000149612	0.00407393	0.00275006	0	0.00254015	0	0.00187283	0.00180794	0	0	0	0	0.00260099	0.000520197	0.0011632	0	0
TAG 54:4	TAG 16:1_38:3	902.818	C57H108O6N	[M+NH4]+		0	0	0	0.00283305	0	0.00056661	0.00126698	0.00548758	0.00336608	0	0	0.0170062	0.00517197	0.00701619	0	0.0114908	0.0226243	0.00954626	0	0.00873227	0.00940434	0.00360658	0.0029423	0	0.00197425	0	0.00170463	0.00166083	0	0	0	0	0.00715283	0.00143057	0.00319885	0	0.00130983	0.0038543	0	0	0.00103283	0.00167613	0.00444291	0.00732413
TAG 54:3	TAG 16:1_38:2	904.833	C57H110O6N	[M+NH4]+		0.00595166	0.0117119	0.0123873	0	0.00260464	0.0065311	0.0054668	0.0134174	0.021516	0.0603171	0.0187155	0.0303075	0.0288547	0.018621	0.0396484	0.0083315	0.0150581	0.04596	0	0.0217996	0.0200273	0	0.00260808	0.0061813	0.00598144	0.00899067	0.0047523	0.00348922	0.00407393	0	0.00461253	0.00555578	0.00282444	0.00341333	0.00214838	0.00356335	0.00162908	0.00672017	0.00413308	0.00531019	0.00427117	0.00190905	0.0336426	0.0297254
TAG 54:2	TAG 16:1_38:1	906.849	C57H112O6N	[M+NH4]+		0	0	0	0	0.00284199	0.000568399	0.00127098	0	0.00410007	0	0.000267803	0.000918518	0.00105728	0.00174189	0	0.0164765	0.00332518	0	0.0182444	0.00760921	0.00902619	0.00354107	0	0	0	0	0.000708214	0.00158361	0.00788058	0	0	0.00159065	0.00222448	0.00233914	0.003249	0	0	0	0	0	0	0	0	0
Total 16:1 NL 271 TAG					x	100	100	100	100	100	100	7.10543e-15	100	100	100	100	100	100	7.10543e-15	100	100	100	100	100	100	0	100	100	100	100	100	100	7.10543e-15	100	100	100	100	100	100	7.10543e-15	100	100	100	100	100	100	0	100	100
TAG 40:2	TAG 18:1_22:1	708.614	C43H82O6N	[M+NH4]+		0.0817639	0.0533053	0.113016	0.0494725	0.067305	0.0729724	0.0257483	0.382616	0.121065	0.182745	0.178701	0	0.173026	0.138467	0.105067	0.212243	0.190771	0.177482	0.166169	0.170346	0.0403183	0.112038	0.0122771	0.148478	0.035223	0.0278285	0.0671689	0.0595939	0.102996	0.0442216	0.130641	0.0356001	0.0722898	0.0771497	0.039886	0.0378097	0.0464528	0.060762	0.0579718	0.0306826	0.0467358	0.0128495	0.106151	0.101279
TAG 40:1	TAG 18:1_22:0	710.63	C43H84O6N	[M+NH4]+	x	0.388601	0.260294	0.353414	0.352554	0.292318	0.329436	0.051885	0.974986	0.381792	0.385283	0.313032	0.201434	0.451305	0.302071	0.461822	0.643488	0.0527121	0.673395	0.359458	0.438175	0.251405	0.377904	0.285594	0.232529	0.34919	0.263468	0.301737	0.0603492	0.37235	0.40917	0.316168	0.370275	0.351473	0.363887	0.0338903	0.18544	0.140144	0.159714	0.122626	0.136098	0.148804	0.0244077	0.188228	0.388432
TAG 41:3	TAG 18:1_23:2	720.614	C44H82O6N	[M+NH4]+		0	0.00872292	0.035088	0	0	0.00876217	0.0151935	0.175949	0.0426821	0.0108386	0.0147384	0	0.0488417	0.0727789	0.0681759	0.0256483	0.0211986	0.0440104	0.057247	0.043256	0.0200866	0.0148726	0.00661008	0	0	0.0198179	0.00826013	0.00889508	0	0	0	0.00914022	0	0.00182804	0.00408763	0.0113936	0	0.00874056	0.0226324	0.0110228	0.0107579	0.00808207	0.0656737	0.0119409
TAG 41:2	TAG 18:1_23:1	722.63	C44H84O6N	[M+NH4]+		0.0394442	0.100354	0.0210735	0.020613	0.030456	0.0423882	0.0333151	0.191256	0.0599245	0.0443669	0.103037	0.0300428	0.0857254	0.0650253	0.0406665	0.117207	0.0597549	0.0468347	0.037652	0.0604231	0.0328573	0.00817164	0.0195003	0.0313096	0.0111239	0.0154403	0.0171091	0.00902574	0.0223681	0.0884477	0.0185128	0.0120451	0.0257627	0.0334273	0.0311767	0.0515856	0.0437819	0.0863193	0.0510995	0.0822259	0.0630024	0.0197146	0.133356	0.0958817
TAG 41:1	TAG 18:1_23:0	724.646	C44H86O6N	[M+NH4]+		0.11975	0.134681	0.084819	0.0687538	0.0452693	0.0906546	0.0366006	0.173548	0.149157	0.119072	0.055111	0.0134035	0.102058	0.0664873	0.0532841	0.280605	0.0375272	0.1477	0.0529544	0.114414	0.102656	0.064527	0.197826	0.0434845	0.0555201	0.130769	0.0984253	0.0650675	0.0664928	0.096539	0.0265691	0	0.069832	0.0518866	0.0382832	0.112095	0.118666	0.108617	0.105921	0.125868	0.114233	0.00806574	0.0646995	0.0515139
TAG 42:2	TAG 18:1_24:1	736.646	C45H86O6N	[M+NH4]+		0.0731336	0.109034	0.0746647	0.0670849	0.103403	0.0854641	0.0192602	0.184324	0.0551014	0.074338	0.0786031	0.0621372	0.0909007	0.0530622	0.158805	0.0592521	0	0.124814	0.204334	0.109441	0.080892	0.0912158	0.0335305	0.0849117	0.104748	0.0923382	0.0813488	0.0276808	0.113671	0.0887658	0.14097	0.0420233	0.0253718	0.0821602	0.0482985	0.136734	0.0696219	0.120442	0.111678	0.0492656	0.0975484	0.0366416	0.0989576	0.0630517
TAG 42:1	TAG 18:1_24:0	738.661	C45H88O6N	[M+NH4]+	x	2.33636	2.59592	2.83732	2.59963	2.83257	2.64036	0.207236	2.03071	1.78348	1.43084	1.37869	1.80749	1.68624	0.275063	1.67427	1.83368	1.64705	2.2044	1.59999	1.79188	0.246754	2.76391	2.74973	2.6716	2.51347	2.81455	2.70265	0.117521	2.85125	2.80895	2.48512	2.74565	2.75921	2.73003	0.143178	2.25227	2.20325	2.08749	2.30451	1.80284	2.13007	0.199756	0.980675	1.75007
TAG 43:3	TAG 18:1_25:2	748.646	C46H86O6N	[M+NH4]+		0	0.0116059	0.0061041	0.00555856	0.0204841	0.00875052	0.00773941	0.0308267	0.0514491	0	0.0567125	0	0.0277977	0.0271572	0.0152384	0.0884327	0	0	0.0127239	0.023279	0.0370975	0.0223067	0.053365	0.0227706	0.035223	0	0.0267331	0.0195658	0.018208	0.0402027	0.0153393	0.00673399	0.0180733	0.0197115	0.012373	0.00405221	0.019648	0.0102325	0.0160738	0.0251943	0.0150402	0.00820452	0.0323937	0.0477636
TAG 43:2	TAG 18:1_25:1	750.661	C46H88O6N	[M+NH4]+		0.0230079	0.036938	0.0235823	0.0561418	0.0118463	0.0303033	0.016961	0.178524	0.0223585	0	0.00940794	0.0600856	0.0540752	0.0732272	0.0368255	0.0303078	0	0.021645	0.0867287	0.0351014	0.0320333	0.0522626	0.0904417	0.0745936	0.0536002	0.0252987	0.0592394	0.0247072	0.071264	0.0454383	0.00916912	0.0472409	0.0131907	0.0372606	0.0259384	0.0491436	0.0123276	0.0642177	0.0388426	0.0649168	0.0458897	0.0217061	0.0336422	0.0569704
TAG 43:1	TAG 18:1_25:0	752.677	C46H90O6N	[M+NH4]+	x	0.223149	0.26751	0.29215	0.216071	0.328112	0.265398	0.0470938	0.341342	0.140013	0.041552	0.0615978	0.308489	0.178599	0.13903	0.110979	0.355541	0.19446	0.252002	0.058633	0.194323	0.116915	0.296927	0.322078	0.272286	0.249992	0.291164	0.286489	0.0270698	0.272137	0.334599	0.279792	0.301342	0.312243	0.300023	0.025167	0.270396	0.288249	0.340165	0.335976	0.197839	0.286525	0.0579892	0.299375	0.0449786
TAG 44:2	TAG 18:1_26:1	764.677	C47H90O6N	[M+NH4]+	x	1.39814	1.22115	1.47451	1.28619	1.3275	1.3415	0.0982842	0.59219	0.619511	0.644315	0.566404	0.813361	0.647156	0.0973893	0.626412	0.658846	0.694885	0.739518	0.767248	0.697382	0.0574124	1.13228	1.0512	1.2125	1.19441	1.16371	1.15082	0.0635179	1.0227	1.07041	1.17151	1.15606	1.11933	1.108	0.0615659	1.22376	1.11247	1.06522	1.03597	1.07844	1.10317	0.0727947	0.427773	0.686866
TAG 44:1	TAG 18:1_26:0	766.692	C47H92O6N	[M+NH4]+	x	16.1213	14.6862	13.1477	14.0771	14.5545	14.5174	1.08078	14.181	11.7182	11.872	12.3409	13.2789	12.6782	1.03737	13.086	12.0163	13.9355	13.5159	11.5177	12.8143	1.0175	13.446	12.6028	14.2338	13.557	14.8343	13.7348	0.844737	13.6596	12.2142	13.7077	13.201	14.8065	13.5178	0.937643	11.1923	12.606	12.5166	12.4235	11.3169	12.0111	0.694951	8.53596	9.37456
TAG 45:3	TAG 18:1_27:2	776.677	C48H90O6N	[M+NH4]+		0.00335073	0	0.0669739	0.0403464	0.0896035	0.0400549	0.0391516	0.0621185	0.107573	0.00605176	0.0244653	0	0.0400417	0.0448585	0.00619729	0.0350737	0.0747028	0.199308	0.0516512	0.0733866	0.074687	0.0170422	0.0139578	0	0.0047669	0.0157121	0.0102958	0.0074972	0.00634845	0.0217685	0.100103	0.00292953	0.0933036	0.0448907	0.0478882	0.0276132	0.0160738	0.0419606	0.0642754	0.0531191	0.0406084	0.0192957	0.0316514	0.061764
TAG 45:2	TAG 18:1_27:1	778.692	C48H92O6N	[M+NH4]+		0.191358	0.125339	0.157455	0.115634	0.166954	0.151348	0.0309578	0.102637	0.120598	0.0486331	0.0926021	0.0612109	0.0851362	0.0296836	0.0380572	0.310746	0.0403619	0.10706	0.156164	0.130478	0.112213	0.198246	0.10255	0.205405	0.0947603	0.0761908	0.13543	0.0614141	0.0828756	0.147907	0.325179	0.153779	0.123606	0.166669	0.0928969	0.179056	0.153415	0.0681146	0.156858	0.0744477	0.126378	0.0512991	0.0577239	0.0685272
TAG 45:1	TAG 18:1_27:0	780.708	C48H94O6N	[M+NH4]+	x	0.735827	0.67518	0.752388	0.720733	0.680701	0.712966	0.0339334	1.03975	0.633215	0.707702	0.700219	0.654284	0.747034	0.166568	0.82768	1.0438	0.671999	0.728992	0.598943	0.774284	0.172301	0.939018	0.904797	0.925043	0.90509	0.858585	0.906506	0.030422	1.15154	0.927208	0.837508	0.980666	0.711185	0.921621	0.164117	1.00492	0.968119	0.918786	0.853405	0.936734	0.936393	0.0567892	0.860026	0.737489
TAG 46:3	TAG 18:1_28:2	790.692	C49H92O6N	[M+NH4]+	x	0.0451952	0.301902	0.308858	0.337306	0.188382	0.236329	0.121024	0.257869	0.177716	0.109954	0.194665	0.0744283	0.162927	0.0722466	0.153993	0.150342	0.0838657	0.0367932	0.0993883	0.104876	0.0489552	0.267203	0.302233	0.255213	0.222474	0.171606	0.243746	0.0493941	0.283504	0.235692	0.207856	0.21216	0.217637	0.23137	0.0310127	0.239789	0.286606	0.25538	0.154614	0.268598	0.240997	0.0512651	0.149985	0.139952
TAG 46:2	TAG 18:1_28:1	792.708	C49H94O6N	[M+NH4]+	x	5.64304	4.46184	5.10299	5.65375	5.37537	5.2474	0.493961	5.65556	5.17568	4.63462	4.38907	5.45338	5.06166	0.5371	4.9727	4.00627	4.67949	4.65999	4.4823	4.56015	0.356107	5.34843	5.72488	5.74156	5.19588	5.49194	5.50054	0.236879	4.76534	5.56911	5.03731	4.66265	4.97153	5.00119	0.351763	5.16472	5.31379	5.17719	5.07465	5.51372	5.24882	0.170976	3.72927	3.83356
TAG 46:1	TAG 18:1_28:0	794.724	C49H96O6N	[M+NH4]+	x	19.7604	19.8831	18.363	17.7352	19.0577	18.9599	0.916366	16.5935	18.1108	18.6708	17.5677	17.7835	17.7453	0.766465	20.0455	17.3922	20.4308	17.3155	15.9052	18.2178	1.94178	18.8922	19.1449	18.879	20.1698	20.18	19.4532	0.667339	18.8093	18.2849	19.1777	20.0916	20.4033	19.3534	0.882606	14.9232	16.8483	16.8532	16.8057	15.5026	16.1866	0.912331	11.8099	13.5143
TAG 47:3	TAG 18:1_29:2	804.708	C50H94O6N	[M+NH4]+		0.0390339	0.0203535	0.0167292	0.021739	0.0165438	0.0228799	0.00930879	0.0409599	0.0426821	0.0317497	0.0251791	0.0525795	0.0386301	0.010544	0.0417108	0.111432	0.052528	0.0252535	0.130393	0.0722635	0.0459515	0.0198317	0.0585562	0.138518	0.073694	0.0615588	0.0704318	0.0430887	0.00832486	0.0628198	0.0513038	0.0606189	0.0911311	0.0548397	0.0299595	0.0807731	0.0486925	0.0483895	0.0264396	0.0314939	0.0471577	0.021263	0.0199672	0.0420316
TAG 47:2	TAG 18:1_29:1	806.724	C50H96O6N	[M+NH4]+	x	0.327102	0.275716	0.207687	0.421556	0.29811	0.306034	0.0781715	0.417823	0.304223	0.192832	0.373996	0.235867	0.304948	0.0933422	0.219958	0.814391	0.373129	0.386328	0.364247	0.431611	0.224347	0.417469	0.550643	0.326778	0.239388	0.297012	0.366258	0.121522	0.540401	0.421607	0.483404	0.16159	0.223345	0.366069	0.165398	0.445119	0.411008	0.324354	0.329099	0.408265	0.383569	0.0539085	0.354443	0.227186
TAG 47:1	TAG 18:1_29:0	808.739	C50H98O6N	[M+NH4]+	x	0.696161	0.971525	0.848303	0.896325	0.713151	0.825093	0.118543	1.05245	1.1498	0.893562	0.810544	0.815968	0.944466	0.150717	0.679467	1.44888	1.17291	1.1228	0.849811	1.05478	0.298652	1.01629	1.05762	0.995304	1.48576	1.02373	1.11574	0.208057	0.964335	1.11226	0.860967	1.5148	0.947818	1.08004	0.259287	1.08519	0.946035	0.989726	1.06038	1.2482	1.06591	0.115981	0.878702	0.969433
TAG 48:3	TAG 18:1_30:2	818.724	C51H96O6N	[M+NH4]+	x	1.08181	1.04236	1.11303	1.27651	1.15586	1.13392	0.0899269	1.04918	1.11672	1.02367	1.09676	0.984631	1.05419	0.0536591	0.972905	0.743746	0.853398	0.90474	1.00101	0.895159	0.102481	1.13723	1.1754	1.22721	1.13044	0.960905	1.12624	0.100107	1.04871	1.16489	1.1292	1.12191	1.03858	1.10066	0.0546434	1.54053	1.36768	1.10615	1.25256	1.26178	1.30574	0.160904	0.859099	0.973933
TAG 48:2	TAG 18:1_30:1	820.739	C51H98O6N	[M+NH4]+	x	13.035	11.5801	12.2815	14.1767	11.9	12.5947	1.03764	12.3842	13.2967	12.2453	15.5901	13.829	13.4691	1.35393	12.2373	12.6284	11.0381	11.8836	13.6791	12.2933	0.972005	13.2475	12.6691	12.5796	13.1345	12.129	12.7519	0.451812	11.7956	13.3437	12.4531	11.6799	11.971	12.2487	0.679457	13.8438	11.6789	12.5063	11.6277	12.6487	12.4611	0.902147	10.7158	11.878
TAG 48:1	TAG 18:1_30:0	822.755	C51H100O6N	[M+NH4]+	x	12.492	12.9561	11.9333	10.9862	12.8913	12.2518	0.816376	9.06624	12.345	11.2774	10.3756	10.1339	10.6396	1.23652	11.3111	9.87293	13.0427	10.9364	11.023	11.2372	1.14706	11.816	12.1748	11.2533	13.4758	12.4901	12.242	0.828776	13.0122	13.2625	13.5637	15.6152	13.4882	13.7883	1.04364	10.21	10.9916	10.877	11.0508	10.2177	10.6694	0.420571	8.57976	10.8769
TAG 49:4	TAG 18:1_31:3	830.724	C52H96O6N	[M+NH4]+		0	0	0	0.0119922	0	0.00239844	0.00536308	0	0.0124193	0.0108386	0	0	0.00465158	0.00639391	0	0.0327207	0.0128999	0	0	0.00912412	0.0143248	0.0213167	0.00661008	0	0.00834295	0	0.00725395	0.00872641	0	0.0125631	0	0	0	0.00251261	0.00561837	0.0136736	0.00448405	0	0.011633	0	0.00595813	0.00642076	0	0.00668587
TAG 49:3	TAG 18:1_31:2	832.739	C52H98O6N	[M+NH4]+		0.0262598	0.0794493	0.124427	0.031202	0.0832768	0.068923	0.0407447	0.173261	0.186257	0.0944319	0.0560993	0.118249	0.125659	0.0543291	0.0457152	0.169811	0.147333	0.0786423	0.0254407	0.0933883	0.0629632	0.139073	0.220004	0.0891834	0.107781	0.109626	0.133134	0.0517414	0.155538	0.0703461	0.123761	0.0534002	0.0968972	0.0999884	0.0409559	0.173864	0.145291	0.15924	0.142042	0.148471	0.153782	0.0129538	0.186818	0.210586
TAG 49:2	TAG 18:1_31:1	834.755	C52H100O6N	[M+NH4]+	x	0.632849	0.858319	0.806998	0.657664	0.686829	0.728532	0.0986385	0.989146	0.863812	0.877794	0.866536	0.73368	0.866194	0.0905781	0.911467	1.16869	0.894962	0.868094	0.835167	0.935675	0.133424	0.965889	1.01929	0.631317	0.648994	0.720585	0.797215	0.182436	1.02138	0.678627	0.927622	0.733966	0.670465	0.806412	0.158873	0.723828	0.884406	0.8311	0.959371	0.963209	0.872383	0.0996666	1.20391	0.96459
TAG 49:1	TAG 18:1_31:0	836.771	C52H102O6N	[M+NH4]+	x	0.492529	0.617922	0.427772	0.468646	0.463872	0.494148	0.0729644	0.628665	0.751376	0.859944	0.620333	0.460446	0.664153	0.150514	0.674002	0.970493	0.768306	0.64424	0.786544	0.768717	0.127962	0.678589	0.889173	0.580468	0.685982	0.834894	0.733821	0.125704	0.77281	0.682992	0.764501	0.748989	0.679204	0.729699	0.0452025	0.686048	0.577688	0.64069	0.814125	0.65971	0.675652	0.0871152	0.706516	0.668762
TAG 50:4	TAG 18:1_32:3	844.739	C53H98O6N	[M+NH4]+		0.0731336	0.023745	0.168507	0.0899466	0.067305	0.0845274	0.0529217	0.0567878	0.0457887	0.0828571	0.0712339	0.129053	0.0771441	0.0322477	0.0216527	0.122044	0.0405484	0.0844121	0.0373707	0.0612057	0.0412285	0.0342048	0.123727	0.0768507	0.00880575	0.0316214	0.0550419	0.0455898	0.0613812	0.0949802	0.0867402	0.0639859	0.13266	0.0879495	0.0288533	0.162054	0.174271	0.183327	0.163709	0.191888	0.17505	0.0127491	0.176611	0.14473
TAG 50:3	TAG 18:1_32:2	846.755	C53H100O6N	[M+NH4]+	x	3.91222	4.66221	5.31095	4.88102	4.67939	4.68916	0.506923	4.73556	5.14591	5.78577	5.8554	5.40313	5.38515	0.463992	5.10571	6.02626	4.0313	4.86571	5.10679	5.02715	0.712132	4.85339	4.38603	3.93648	3.57598	3.60692	4.07176	0.545409	4.58809	3.89868	4.29048	3.62199	4.17304	4.11446	0.370079	5.23754	5.34144	4.86519	5.23935	5.3174	5.20019	0.192901	7.70843	6.40592
TAG 50:2	TAG 18:1_32:1	848.771	C53H102O6N	[M+NH4]+	x	12.7926	13.7835	14.0405	13.4926	13.473	13.5164	0.466983	14.1315	13.6074	15.3636	14.4492	15.4034	14.591	0.783506	13.8718	13.6641	13.9146	14.0108	15.5146	14.1952	0.748361	13.052	12.6542	13.682	12.3646	13.1297	12.9765	0.501311	13.0774	12.8464	13.1715	12.1893	12.2998	12.7169	0.448814	16.2428	15.4217	15.8818	15.84	16.797	16.0367	0.515132	18.2419	17.1633
TAG 50:1	TAG 18:1_32:0	850.786	C53H104O6N	[M+NH4]+	x	1.75542	2.20898	2.33243	2.08092	1.85557	2.04666	0.240064	1.53208	1.8101	1.54472	2.04312	1.52621	1.69124	0.230208	1.90407	1.92675	1.56372	1.80349	1.63239	1.76608	0.16208	1.92963	2.34682	2.0648	2.28764	1.64961	2.0557	0.282591	2.81367	2.77951	2.23871	3.2632	2.22325	2.66367	0.438722	2.23588	1.9695	2.13792	2.09272	1.85455	2.05811	0.148711	2.0771	2.1336
TAG 51:4	TAG 18:1_33:3	858.755	C54H100O6N	[M+NH4]+		0.0751243	0.0673172	0.0798275	0.0736187	0.069117	0.073001	0.00497197	0.118145	0.211479	0.180529	0.0826599	0.232361	0.165035	0.0630757	0.154404	0	0.271214	0.220878	0.168933	0.163086	0.102149	0.0862868	0.0602458	0.0609589	0.0917716	0.19184	0.0982206	0.0542659	0.0308895	0.0992661	0.115362	0.0158178	0.0638214	0.0650313	0.0427032	0.0515737	0.0626368	0.0852645	0.0465608	0.0937856	0.0679643	0.0207436	0.179673	0.114511
TAG 51:3	TAG 18:1_33:2	862.786	C54H104O6N	[M+NH4]+		0	0	0	0	0	0	0	0	0	0	0	0	0	0	0	0	0	0	0	0	0	0	0	0	0	0	0	0	0	0	0	0	0	0	0	0	0	0	0	0	0	0	0	0
TAG 51:2	TAG 18:1_33:1	864.802	C54H106O6N	[M+NH4]+	x	0.109292	0.250053	0.193395	0.245107	0.188382	0.197246	0.0568078	0.454303	0.555642	0.274115	0.350645	0.258106	0.378562	0.12579	0.466798	0.408575	0.193531	0.323221	0.364145	0.351254	0.103035	0.28654	0.346622	0.150851	0.194665	0.395915	0.274918	0.102164	0.387024	0.327657	0.282435	0.198692	0.199948	0.279151	0.0817726	0.292964	0.337009	0.267743	0.343704	0.241603	0.296604	0.0439383	0.528503	0.499146
TAG 51:1	TAG 18:1_33:0	872.771	C55H102O6N	[M+NH4]+	x	0.335678	0.346	0.44554	0.408888	0.349314	0.377084	0.0478266	0.566019	0.674383	0.665156	0.698219	0.604296	0.641615	0.0546337	0.656889	0.906467	0.466327	0.618313	0.624932	0.654585	0.15897	0.450135	0.326791	0.424567	0.297094	0.333935	0.366504	0.0667477	0.534761	0.589478	0.535248	0.41807	0.375673	0.490646	0.0897071	0.747982	0.672949	0.567035	0.577633	0.74978	0.663076	0.0885273	1.11248	1.09335
TAG 52:4	TAG 18:1_34:3	874.786	C55H104O6N	[M+NH4]+	x	1.35668	1.52902	1.70744	1.92982	1.43045	1.59068	0.230695	3.33043	2.72079	3.12629	2.92834	2.7647	2.97411	0.25507	2.66526	3.17173	3.04984	2.89935	5.60535	3.4783	1.20396	2.5371	2.23666	2.4181	1.67362	1.56708	2.08651	0.440398	0.971143	0.837286	0.42492	0.393962	1.0904	0.743541	0.31805	2.8194	2.88116	3.19203	2.80511	2.9804	2.93562	0.159106	7.28767	5.28639
TAG 52:3	TAG 18:1_34:2	876.802	C55H106O6N	[M+NH4]+	x	2.93691	3.0795	3.98973	3.77035	3.46666	3.44863	0.445738	4.28623	3.85036	4.58084	3.97936	4.43883	4.22712	0.306907	4.10556	4.80966	3.96387	5.07621	4.13954	4.41897	0.491941	2.61657	3.16541	3.32314	2.79352	3.07378	2.99449	0.2858	3.79382	4.14068	3.68449	3.44505	3.64902	3.74261	0.255814	4.96275	4.62021	4.10591	4.74336	5.26619	4.73968	0.430964	7.5572	6.73671
TAG 52:2	TAG 18:1_34:1	878.818	C55H108O6N	[M+NH4]+		0.0499972	0.0781998	0.0379076	0.0776332	0.207295	0.0902065	0.0677566	0.0649896	0.18098	0.407276	0.0562347	0.00354627	0.142605	0.161512	0.246806	0.197786	0.222653	0.244198	0.292964	0.240881	0.0351718	0.0915826	0.0806381	0.130612	0.164213	0.137686	0.120946	0.034397	0.251556	0.221506	0.0628908	0.147861	0.0517956	0.147122	0.0903077	0.0953655	0.0244404	0.0890469	0	0	0.0417706	0.0471629	0.341794	0
TAG 52:1	TAG 18:1_34:0	884.771	C56H102O6N	[M+NH4]+		0	0	0.00775165	0	0.00789475	0.00312928	0.00428524	0	0.0194003	0	0	0.0266276	0.00920558	0.0128616	0	0	0.0128999	0	0	0.00257997	0.005769	0	0	0	0	0	0	0	0.00988314	0	0.0158674	0.0269403	0	0.0105382	0.0114014	0	0	0	0.00507635	0	0.00101527	0.00227021	0.0155322	0
TAG 53:5	TAG 18:1_35:4	886.786	C56H104O6N	[M+NH4]+		0.0579318	0	0.00943443	0.00974346	0	0.0154219	0.0242428	0.0930915	0.06793	0.0193577	0.0190362	0	0.0398831	0.0389368	0.0417108	0.018568	0	0.0346319	0.0127239	0.0215269	0.0167987	0.0376744	0.0212491	0.100569	0.0278098	0.0164422	0.0407488	0.0343742	0.014111	0.0713594	0.0111274	0.00984747	0.0123037	0.0237498	0.0266608	0.0795089	0.0446349	0.0711997	0.0363024	0.052639	0.056857	0.0180865	0.250958	0.0802476
TAG 53:4	TAG 18:1_35:3	888.802	C56H106O6N	[M+NH4]+		0.0271494	0.118725	0.0765887	0.0290203	0.067305	0.0637577	0.0378994	0.0894866	0.136084	0.129727	0.0926885	0.0423339	0.0980639	0.0376043	0.0512222	0.341301	0.114275	0.244047	0.0965371	0.169476	0.119829	0.0795672	0.1136	0.12005	0.0825351	0.205401	0.120231	0.0509226	0.138019	0.101	0.0237611	0.0596467	0.0287784	0.070241	0.0488153	0.269921	0.196559	0.129613	0.131571	0.180616	0.181656	0.0575128	0.474442	0.318791
TAG 53:3	TAG 18:1_35:2	890.818	C56H108O6N	[M+NH4]+	x	0.113593	0.117182	0.122591	0.1017	0.154288	0.121871	0.0196769	0.311408	0.378467	0.269826	0.22973	0.252563	0.288399	0.0585509	0.202973	0.356571	0.174709	0.106692	0.214248	0.211039	0.0914648	0.0666258	0.0484539	0.127722	0.183337	0.11849	0.108926	0.0534507	0.160639	0.195567	0.181183	0.149023	0.124433	0.162169	0.0277314	0.271379	0.123471	0.134292	0.262819	0.303181	0.219028	0.0837427	0.519824	0.467672
TAG 53:2	TAG 18:1_35:1	892.833	C56H110O6N	[M+NH4]+		0.00208808	0.022561	0.0424902	0	0.0382171	0.0210713	0.0197442	0	0	0.0148726	0.156618	0.0267773	0.0396537	0.0663428	0.0523544	0.0163141	0.124122	0.0693635	0	0.0524308	0.0486821	0.00806754	0.0558766	0.0255484	0.00995519	0.0433396	0.0285575	0.0208553	0.0139006	0.0200507	0	0.0141963	0.0202646	0.0136824	0.00823713	0	0.0482486	0	0.0436392	0.0227067	0.0229189	0.02303	0.129285	0.0503132
TAG 53:1	TAG 18:1_35:0	898.786	C57H104O6N	[M+NH4]+		0.0871047	0.0707511	0.058754	0.0610905	0.122578	0.0800557	0.0262578	0.058647	0.0993333	0.22998	0.151063	0	0.107805	0.0879036	0.109879	0.122044	0.105064	0.295085	0.0842755	0.14327	0.0859555	0.0178472	0.178506	0.0289369	0.0634956	0.0425867	0.0662745	0.0650079	0.0358919	0.0748766	0.164488	0.0173197	0.0276859	0.0640524	0.0602162	0.116475	0.187725	0.401189	0.0611255	0.240477	0.201398	0.130881	0.116705	0.451859
TAG 54:5	TAG 18:1_36:4	900.802	C57H106O6N	[M+NH4]+	x	0.108078	0.0348318	0.0783726	0.158203	0.177568	0.111411	0.0581664	0.389582	0.296251	0.367225	0.0893649	0.275176	0.28352	0.118515	0.0343364	0.0864067	0.158692	0.43624	0.314077	0.20595	0.166358	0.121592	0.0570716	0.182484	0.151011	0.0301621	0.108464	0.0637061	0.0285152	0.16213	0.0952068	0.0896471	0.0241702	0.0799338	0.0566508	0.232793	0.176828	0.124302	0.19947	0.228398	0.192358	0.0443204	0.475593	0.327689
TAG 54:4	TAG 18:1_36:3	902.818	C57H108O6N	[M+NH4]+	x	0.167948	0.19556	0.259125	0.202117	0.236547	0.212259	0.0358175	0.803099	0.550577	0.425024	0.701858	0.525272	0.601166	0.150217	0.614032	0.522555	0.410265	0.57169	0.821387	0.587986	0.151068	0.173314	0.30388	0.184135	0.229084	0.228775	0.223837	0.0514482	0.070838	0.280646	0.256063	0.129156	0.0993545	0.167211	0.0950034	0.240751	0.369952	0.283436	0.336161	0.530864	0.352233	0.111403	1.55934	0.785239
TAG 54:3	TAG 18:1_36:2	904.833	C57H110O6N	[M+NH4]+		0.0323233	0.0674614	0.0637411	0.0322876	0.00483351	0.0401294	0.0258495	0	0.109831	0.0349699	0	0.0323237	0.0354249	0.0448774	0.101639	0	0.0109707	0.196202	0.044539	0.0706702	0.080558	0.026175	0.0384212	0.101898	0.0402393	0.0964755	0.0606418	0.0356515	0.0124305	0.0191822	0.0147381	0.0106787	0.051617	0.0217293	0.017009	0.0695153	0.0225558	0.0544237	0.054656	0.0689753	0.0540252	0.0190678	0.0493002	0.0686681
TAG 54:2	TAG 18:1_36:1	906.849	C57H112O6N	[M+NH4]+		0	0.00949196	0	0.00527716	0.0228116	0.00751615	0.00943205	0.0279291	0	0.00721726	0.104395	0.0888327	0.0456749	0.0479343	0.0175486	0.0813603	0	0.0539952	0.0160578	0.0337924	0.0331329	0.0280247	0.0163273	0.00415301	0.017618	0	0.0132246	0.0112378	0.0148383	0	0	0.014288	0.0515623	0.0161377	0.0211001	0.00216979	0.0220114	0	0.00660846	0.0214269	0.0104433	0.0105674	0.0871938	0.0248917
Total 18:1 NL299 TAG					x	100	100	100	100	100	100	0	100	100	100	100	100	100	0	100	100	100	100	100	100	7.10543e-15	100	100	100	100	100	100	0	100	100	100	100	100	100	0	100	100	100	100	100	100	0	100	100
[truncated: 26 more columns]
